# Supplementary material for: Gene function in early mouse embryonic stem cell differentiation
Source: BMC Genomics. 2007 Mar 29;8:85. doi: 10.1186/1471-2164-8-85 (PMC1851713; doi:10.1186/1471-2164-8-85)
Supplement: Additional file 1 — Normalized signal values. Normalized signal values at points 0 h, 6 h and 12 h, in the three time series, for 16,752 probe sets. This table is also provided at [74] both in XLS (Excel spreadsheet) and in tab delimited text formats. [file 1471-2164-8-85-S1.txt]

probe set id	V6.5 0h	V6.5 6h	V6.5 12h	R1 0h	R1 6h	R1 12h	J1 0h	J1 6h	J1 12h
1423054_atA	3.184509822	4.870602416	3.258154908	2.377091858	4.154219873	2.377877748	1.811463149	2.960843283	1.558707753
1426596_a_atA	2.845824634	3.072571968	2.953300153	2.210700547	3.652093613	3.016041097	2.162553223	3.517206859	2.433148893
1434642_atA	2.558753355	5.302357716	3.778515094	2.733184143	3.727457315	3.055025013	3.30851101	3.625514214	3.932127314
1437591_a_atA	2.809318066	4.582499648	2.649954524	1.623493167	3.242186603	1.630845711	1.509220606	2.081068772	1.212219088
1448129_atA	3.816712634	5.714659052	4.015620314	2.837422422	3.024705049	2.316242155	2.180963223	3.209512563	1.873357717
1450851_atA	3.671490451	5.691623376	4.589607795	2.719347586	4.792317549	2.975696352	2.696985472	3.900409754	2.249475071
1452670_atA	1.00783977	1.950439537	2.180863766	0.119825222	0.795978122	0.576641765	0.278413461	0.438763923	0.32960544
1416077_atA	0.037800448	0.054412649	0.021731094	0.043232666	0.059639508	0.512045343	0.044094285	0.151775492	0.360437384
1417288_atA	0.986481429	1.111700924	0.929991388	0.929965882	0.668896883	1.205461127	1.147736618	1.05981492	1.822391289
1418394_a_atA	0.375722592	0.525825221	0.483978227	0.912129873	0.671551552	0.913563059	0.955298353	0.901207947	1.171637904
1421317_x_atA	0.357394577	0.572922225	0.634322557	0.240676925	0.292693242	0.350204862	0.234282101	0.342308226	0.514377688
1425926_a_atA	0.25445932	0.644754401	0.614894775	0.568735053	0.78269387	0.848338788	0.51249204	0.823587411	0.742792464
1427202_atA	0.262489085	0.403492053	0.406595476	0.421888731	0.416369061	0.763480332	0.37446492	0.520957669	0.689285203
1449324_atA	1.197234628	1.268339433	1.35794315	1.415344209	1.354210769	2.702228657	2.221327271	2.345436485	4.640384135
1424719_a_atA	0.51803597	0.258438881	0.2252621	0.845722589	0.420850392	0.175740337	0.518611992	0.503668228	0.194301849
1449141_atA	5.34276759	4.490516028	3.796350011	5.959770542	4.540111477	2.319177725	6.672556053	4.785327561	2.466353537
1417760_atA	4.05806666	2.904438348	1.999761864	4.363283913	5.343835698	2.148969276	3.828835127	5.282429438	2.532324906
1418153_atA	0.69403547	0.381617933	0.20718073	0.776628983	0.798089042	0.494357054	0.930018071	0.692318197	0.637317916
1418756_atA	7.684187387	5.169436682	4.360427188	9.389316621	7.965098287	5.469717995	9.357743152	14.46722809	6.853695778
1423505_atA	3.748773892	2.081412902	1.074565638	0.166689109	0.328914037	0.252713442	1.428220239	1.078155551	0.570815145
1426858_atA	1.092114701	0.574692854	0.518111021	0.92461053	0.607679298	0.487216792	1.108645433	0.668200688	0.654314364
1427238_atA	5.187607861	3.725768389	2.993762879	7.609969948	6.131597366	4.4897132	7.529925643	6.734595948	4.052656949
1448612_atA	1.871961049	0.963412166	0.75913316	0.324320756	0.47179809	0.198826388	0.586291315	0.594973801	0.157212212
1449590_a_atA	0.750452792	0.400078291	0.237709551	0.645362552	0.480063853	0.380370006	0.64989067	0.511870648	0.282353603
1450641_atA	7.192282279	6.531814218	3.191857764	5.891111006	4.787000485	3.667043583	3.460365142	4.061729474	3.624849353
1451021_a_atA	5.770304659	4.769069081	3.47532832	6.34276244	4.612778019	3.142834968	7.914008052	5.958142525	4.038291868
1460330_atA	1.611020405	1.050402753	0.623187478	0.656669308	0.492458974	0.45882505	1.01499585	0.854979726	0.448498667
1417394_atA	1.994541528	0.724319299	0.641414314	2.33214921	1.383063795	0.730846578	2.775998266	1.314945182	0.807938823
1416576_atA	2.098757422	0.547767976	0.426760801	3.047791781	0.747203603	0.577380437	3.515002952	1.014799698	0.754209425
1418025_atA	0.381710559	0.06677628	0.158594369	0.220251509	0.074635787	1.581025218	1.435544306	0.760073162	2.15949988
1418133_atA	0.99418615	0.36179057	0.348815929	1.397282975	0.592801516	0.378823256	1.158355154	0.46523119	0.442000459
1455899_x_atA	3.984033647	0.481576769	0.448950396	3.461182246	0.37449241	0.393452408	4.804751137	0.372486859	0.411664521
1456212_x_atA	1.114592861	0.338481038	0.236887588	1.489636648	0.220328909	0.221793697	1.771904566	0.277810606	0.280528868
1415823_atA	2.648818184	1.539997237	1.798991401	3.292286158	2.512303676	4.325498776	3.69458326	2.449886367	3.109682732
1416039_x_atA	1.353952564	0.670078645	0.647648478	0.558430435	0.395292583	0.35916495	0.747324581	0.360068074	0.376926255
1417395_atA	1.052039702	0.389416337	0.366094398	1.406626405	0.738997146	0.434241358	1.369230645	0.67537058	0.560411523
1419076_a_atA	1.581514412	1.18311243	1.120563338	1.669555116	1.219761761	1.391371462	2.345266907	1.912095554	1.770360696
1423078_a_atA	1.806091589	1.024739882	2.728140856	1.768842993	0.784184011	2.001084814	3.043274517	1.545032596	1.485906674
1435458_atA	3.340212425	2.819029532	2.513715641	2.820157438	1.968583887	2.776600983	3.327844459	2.163650541	2.987104184
1437100_x_atA	7.557486518	3.903519905	4.82676521	10.29251484	5.473333475	5.681531891	9.642220068	4.321140506	5.523374892
1450989_atA	8.186447986	4.474505142	7.152707024	7.954336876	5.813409711	7.448997667	10.66366418	5.283483131	6.634870505
1451069_atA	1.849323888	1.155495072	1.178479728	2.878620418	1.907224059	2.03176721	2.947478537	1.47458309	1.900860347
1428287_atB	0.524181348	1.746752432	1.440874718	0.72753241	2.213995933	1.22639379	1.565843719	1.318951491	1.525310244
1437132_x_atA	0.056035697	0.046541498	0.030987799	0.040099785	0.107878231	0.039077319	0.021452232	0.087572701	0.0648524
1449434_atA	0.129033683	0.406872407	0.320320004	0.261258178	0.191441118	0.215278779	0.08074382	0.245042801	0.156060691
1428276_atB	0.054777819	0.153298836	0.375914609	0.880988975	0.726325038	0.38178181	0.292977871	0.505602654	0.741684735
1440971_x_atA	0.180912169	0.344619378	0.554618476	0.0412973	0.153949409	0.190840727	0.081771821	0.10577997	0.117635744
1444582_atB	0.131560363	0.250314737	0.493089489	0.182526075	0.319144318	0.345092191	0.111056153	0.234324489	0.275288007
1453851_a_atA	0.242795708	0.341909799	0.6283589	0.257594061	0.42077518	0.609866047	0.136684601	0.223036774	0.338398749
1421811_atA	1.020491685	0.502708184	0.223537384	0.056762249	0.076583673	0.017780814	0.118421628	0.008218744	0.048341823
1427735_a_atA	0.797325072	0.540977042	0.189821926	0.096757529	0.105203089	0.113890083	0.518095813	0.526360861	0.140882262
1437003_atB	1.399092872	0.293087165	0.439780131	1.219691833	0.857930099	0.25933941	1.414223285	1.207896342	1.17616548
1442289_atB	0.687236145	1.232902308	1.074191193	0.949128217	1.045078029	0.360517132	0.768351323	1.000239162	0.170458673
1432048_atB	0.857687201	0.299126076	0.651479615	0.956915546	0.310840564	1.052989438	0.910412352	1.072882535	0.896593452
1433523_atB	1.128435011	0.185627416	1.752787189	1.414673084	0.841313365	1.80508431	1.462705521	0.283925439	1.77544554
1455369_atB	1.065329892	0.348288473	1.383253346	1.543513226	0.600923673	1.244574754	1.065762886	1.099511611	1.47003951
1415670_atA	2.581731232	2.645075631	2.326338953	2.297375817	2.436610498	2.408840047	2.299768298	2.443259253	2.655509278
1415670_atB	12.74129653	11.88798624	10.76857694	9.716848541	12.32422736	11.67703779	11.26824003	10.65818467	12.93134135
1415671_atA	2.325833182	2.272495838	2.38661321	3.231286551	3.096414974	3.569232209	2.8121149	3.234650994	3.976261763
1415671_atB	11.33227747	10.81351829	11.3610393	12.22765359	12.98208906	15.41372266	14.16042957	13.51501275	17.32438788
1415672_atA	4.419523024	4.717716068	4.018232349	4.133395044	3.945595549	3.631869082	4.737511757	4.682632317	4.5466492
1415672_atB	18.69794096	19.86206652	21.74214535	14.95292301	18.85674044	17.49847804	21.52980659	18.26204779	19.80931323
1415673_atA	1.564910192	1.448086343	1.203948778	1.936194354	1.593821762	1.86731612	2.414577808	2.088135115	2.292350221
1415673_atB	7.501858976	5.562909034	6.214988458	6.649186899	6.819275528	6.91885647	10.1543602	7.395170448	9.251420939
1415674_a_atA	2.287986465	2.323712492	2.32211567	1.865084643	2.166274147	2.503408641	1.966884019	1.725707952	2.041386737
1415674_a_atB	11.86665622	11.5603142	10.74992278	7.672775905	9.953293961	11.05178413	9.747270963	7.394740323	9.430944747
1415675_atA	1.537275865	1.459504184	1.378744123	1.532044945	1.581317572	1.153606216	1.108207532	1.466185407	1.118329861
1415675_atB	7.903272225	7.530502605	9.079468049	4.963488375	7.711113044	5.328307716	4.709545076	5.864825832	4.015182035
1415676_a_atA	11.58554293	11.18712078	11.96623278	13.83298543	14.40024548	14.51177444	11.66103508	12.36912727	10.84215345
1415676_a_atB	51.6217683	54.7777521	57.67297785	47.67524323	56.87824748	56.6958708	50.60158678	47.66725214	44.99678493
1415677_atA	0.631511385	0.648250887	0.533115136	0.551760359	0.327970372	0.569859233	0.710610314	0.63913105	0.429455802
1415677_atB	3.688292285	3.404987051	3.236573275	2.328049658	2.728803618	2.795684464	3.153643755	2.783838785	3.187439322
1415678_atA	4.401985243	4.211997065	4.343241309	4.151642829	3.876691852	4.036861694	3.825801584	3.762913054	3.287922282
1415678_atB	19.62800439	19.44591984	18.93725921	14.49808202	20.32365934	16.8525616	16.00213286	15.48239191	15.10293958
1415679_atA	2.83650492	3.449537994	3.306376583	3.423383101	3.730493041	3.773267983	3.544766616	2.805731931	3.275685529
1415679_atB	15.89260019	16.00649973	17.51091976	14.02956828	16.15673986	14.36351678	16.19909761	12.22691285	12.47195826
1415680_atA	2.346564606	2.611437998	2.334504118	2.6512932	2.189991888	2.202467196	2.713040334	2.478850409	2.8965867
1415680_atB	12.80053566	12.56673872	11.40801509	10.31480985	11.86800508	12.08549165	12.69895154	11.39326642	11.88787056
1415681_atA	2.030823224	2.113527853	1.830487877	2.078284103	2.32363652	2.041176964	1.643887685	1.684008563	1.646990265
1415681_atB	8.025993533	10.62747839	9.256834581	8.186182247	11.09187279	9.766709883	6.679446756	6.826492546	7.492736551
1415682_atA	1.752676429	1.76877223	1.96583717	1.801336834	1.747357667	1.913909761	1.656523288	1.847706489	1.946678399
1415682_atB	8.220565	6.543368419	8.754586174	7.937479118	8.959752825	9.111508849	7.401089683	8.329249977	7.63468107
1415683_atA	6.376962867	5.964244788	5.900377716	6.247055416	6.952690663	6.06292161	5.445051091	5.785889886	6.095380131
1415683_atB	30.85924826	29.71879518	29.0653314	24.90034292	31.63698557	27.90059093	22.46922933	25.11373793	24.98695958
1415684_atA	0.652503116	0.806289581	0.697813862	0.630864197	0.482004127	0.59434257	0.614419997	0.53337031	0.622259199
1415684_atB	2.774078961	2.836342652	3.624586534	2.504828624	2.972297885	2.438241261	2.457936828	2.678715267	3.328562461
1415685_atA	0.920037294	0.985143336	1.083538696	1.011679375	1.047541147	1.025319529	1.073663258	0.951157094	1.365327121
1415685_atB	5.385093585	4.443751514	5.83127791	4.682098029	5.376767412	5.686438162	5.754395346	4.264905614	5.207531431
1415686_atA	1.083399189	1.254105766	1.119210798	0.990849464	1.144391242	0.907081593	1.059934036	0.839795622	1.061970004
1415686_atB	5.146969546	4.652768006	4.677724855	4.403919985	6.463673011	5.002595977	4.947438841	4.291329869	5.115668427
1415687_a_atA	2.859507783	3.132645176	3.370855968	3.222243422	3.05513956	3.129879774	3.574548431	2.9137935	3.031281744
1415687_a_atB	15.13103211	14.66315344	15.76337479	15.25761392	15.55491183	16.91561947	17.56820801	12.34165842	14.7597977
1415688_atA	3.851220336	4.145335417	4.221219979	4.316723739	4.399659185	4.527613913	4.40556908	3.584340533	5.029359951
1415688_atB	20.63938533	20.5394554	22.1187006	17.36638076	20.21993114	19.01302739	15.94654437	14.93237781	20.18077232
1415689_s_atA	0.498314428	0.593438659	0.481683221	0.482970466	0.549371783	0.472599928	0.544829111	0.427054959	0.461007248
1415689_s_atB	2.753894954	3.005217159	3.141691246	2.520871933	2.075022875	2.194714105	2.459155237	2.003819191	2.02070701
1415690_atA	3.362352141	3.250791651	3.439245463	2.239954787	2.933358343	2.48216103	2.384346747	3.133227919	2.599991223
1415690_atB	16.43856327	14.81501255	17.62611258	10.12980675	14.85562702	12.50550573	10.87092983	13.91393684	12.14007065
1415691_atA	2.171009626	2.16075599	2.140108293	2.609967804	2.08559338	2.233800424	2.666271131	2.099951042	2.694286603
1415691_atB	10.32582555	9.681733879	11.31311037	11.80181887	8.351428436	8.754416093	11.11114016	8.611653364	11.01403071
1415692_s_atA	8.954694095	10.09369886	10.14697597	6.973540643	7.725921295	7.578481339	8.036801885	7.577213557	8.485222763
1415692_s_atB	40.1229262	42.12208422	42.16678986	30.18660391	34.55648546	31.39662732	33.6635707	31.69226442	37.91405789
1415693_atA	0.517961694	0.753539791	0.654580472	0.544998828	0.704393739	0.662100534	0.566123812	0.618043079	0.66415913
1415693_atB	1.869614653	3.42884543	3.307123203	2.937618024	3.192515226	2.552842275	2.374202416	3.277388146	2.854437632
1415694_atA	1.774841131	1.632112671	1.63506857	1.97668255	1.820103738	1.830154989	1.940401211	2.173818793	1.742445107
1415694_atB	7.675013045	6.952688025	7.322725362	7.215091168	8.143197211	7.139361019	8.262649965	7.776277335	6.600574469
1415695_atA	4.566462415	4.392955303	4.689060319	3.536730485	3.783004729	4.513286511	3.646489009	3.349011962	3.489789
1415695_atB	23.22612282	19.27815212	20.8270024	14.84422345	21.54733391	19.81152521	16.72900337	14.1133875	16.36167103
1415696_atA	3.091837381	3.247180395	3.13338765	3.213093367	3.693539445	3.047843106	3.573924479	3.32525494	3.38023455
1415696_atB	16.88680905	17.52795434	15.85843837	13.11868056	18.48597748	14.58316113	17.90046833	15.80926433	16.42738147
1415697_atA	9.104177498	9.295836301	10.16694636	6.241192738	8.607963143	7.161721415	6.328520043	7.804428918	5.799263415
1415697_atB	46.58310324	48.60641349	47.75155377	24.68979156	38.92249945	31.44077465	28.23554784	33.14729388	27.47245219
1415698_atA	2.260095465	2.641646188	2.535072608	2.918257764	2.778963528	2.843857397	2.700608934	2.765188645	3.866448647
1415698_atB	9.963905814	10.3489867	13.45550164	12.1429553	12.930918	14.44564447	12.35214745	11.17094402	14.44880764
1415699_a_atA	6.855055355	6.697929717	7.864837383	7.033678024	7.350336615	7.454049579	4.934639875	6.080876143	5.844443876
1415699_a_atB	32.93200452	33.82817258	39.16042975	23.35425212	28.32524995	33.58355875	22.30432438	21.96770184	25.88786868
1415700_a_atA	4.171720383	4.696989414	5.332149875	6.086670108	6.310786969	5.661929565	5.012649808	5.899181231	6.904557832
1415700_a_atB	18.55102429	24.83764535	23.94993964	19.72858273	26.86228477	25.09871446	18.57234028	19.8257237	24.70521702
1415701_x_atA	75.48432562	73.97552026	67.06668446	67.67973811	73.91484783	74.87371712	68.75642349	82.11204496	80.48779328
1415701_x_atB	353.793665	367.2963147	366.9118226	262.1699985	339.4043315	335.0507207	311.7080144	314.3537269	355.909354
1415702_a_atA	3.15582609	3.809513618	3.833104599	2.859505858	3.43088557	2.998775849	3.05477793	3.494544494	3.28230876
1415702_a_atB	15.61505305	18.04412076	17.77586778	11.36506415	14.50447357	13.92092839	13.66573742	15.50760772	12.37239425
1415703_atA	3.138031637	2.434940991	2.428964045	2.907385533	2.718578495	2.575418857	4.518481775	4.021402389	3.961631208
1415703_atB	14.47440451	13.19771989	11.92906062	11.74137209	12.60035113	12.38214352	20.22765196	15.20069402	16.26948129
1415704_a_atA	15.58243519	14.42818318	14.16154557	10.64320627	12.14612843	11.09970901	9.463633546	11.79544489	10.42815049
1415704_a_atB	76.67687654	70.20781448	68.32456917	40.9575515	61.5078197	46.913368	41.82779501	53.12235524	46.3978058
1415705_atA	0.515600306	0.386488697	0.393938109	0.555843531	0.407508196	0.622793478	0.622915506	0.473684175	0.480115233
1415705_atB	2.748082341	2.380026721	2.089117996	2.083232231	2.88470039	2.078654408	2.94183347	2.836302684	2.67450994
1415706_atA	3.708989638	3.478775758	3.685836616	3.754975898	3.710215485	3.567466316	4.595137164	3.880405517	4.486150675
1415706_atB	18.2058337	17.09219461	17.03784854	15.08701158	16.76388495	16.69151486	19.16119252	17.68429174	20.78201371
1415707_atA	1.642432135	1.684433837	1.850871288	1.960486817	1.681596491	1.847260942	1.982324005	1.635393032	2.153418942
1415707_atB	8.878532745	8.765624847	8.900710398	8.223992766	8.498304378	9.783959202	9.454467118	8.202124074	9.60867604
1415708_atA	1.096818851	1.240267543	1.367385966	1.335025293	1.369405303	1.167373812	1.646474251	1.544536473	1.599792657
1415708_atB	5.438079443	5.516228609	6.034462974	5.973493349	5.64137315	5.915844998	7.354161655	6.439040742	7.038079799
1415709_s_atA	1.034776765	0.977927642	1.008404656	1.251519099	1.158695053	1.167389742	0.921899883	0.920349658	1.142851016
1415709_s_atB	4.577426651	4.15284883	4.497955069	3.92217256	4.688773407	4.69319827	3.975291504	4.078836624	4.416326533
1415710_atA	2.206089731	2.200688889	2.078159247	2.394231717	2.028141822	2.014106001	2.767462597	2.527072227	3.242347014
1415710_atB	11.59708184	8.281255207	10.17736273	10.2243558	10.44425893	10.36276714	12.89709613	11.72070779	11.12879707
1415711_atA	1.269250602	1.222822609	1.253368676	1.179808787	0.97440425	0.995390368	1.172531352	1.265699256	1.292557808
1415711_atB	5.232141695	5.780100282	6.367605327	4.445117981	5.078546014	4.763820349	4.419799732	5.813338248	5.023932487
1415713_a_atA	3.273159545	2.9340761	3.224227945	3.223467372	2.885129846	2.970944824	2.754738506	2.708703416	1.938936548
1415713_a_atB	13.49373343	14.82942121	14.65079734	12.12606797	13.49307255	12.14597804	9.296754641	12.83072674	9.057488938
1415714_a_atA	5.508664411	4.879924865	5.325700348	4.447634132	5.110718796	5.547908838	7.047045477	6.193211655	6.202869785
1415714_a_atB	24.34696441	24.03201029	22.33224757	17.7324057	15.14295298	14.70336021	16.5058553	17.18348032	18.42996138
1415716_a_atA	53.04607414	53.40331584	49.77530279	40.06390828	47.55500289	52.4774111	42.04511196	55.94809596	55.72451238
1415716_a_atB	263.3585914	251.9922547	249.8653885	188.2240426	236.6020792	241.6090223	214.8433748	236.8961377	271.9946799
1415717_atA	2.294725825	2.097148796	2.38184528	2.684317118	2.356911343	2.975395968	2.870932057	2.501883729	2.67062767
1415717_atB	9.8181135	9.0204127	9.674653642	9.978291676	11.94687487	12.01644886	12.10857912	11.90793743	12.58232275
1415718_atA	1.270156906	1.675272747	1.471867396	1.661078462	2.109417917	2.161624086	1.979664833	1.539586619	2.164736748
1415718_atB	4.794194621	7.600250524	6.120939286	5.824096296	8.490396949	8.751025396	8.127944314	6.581908318	8.705025978
1415719_s_atA	2.495768622	2.63041016	3.115874983	2.801297678	2.956587551	2.823033054	2.465682913	2.536701115	2.821884193
1415719_s_atB	11.19428755	12.22813518	13.15027244	10.55186497	12.80251317	11.01016275	11.18692201	10.11898059	10.63962192
1415720_s_atA	0.486213336	0.761872043	0.627927041	0.5251342	0.661430498	0.482513053	0.52204373	0.440995568	0.54047966
1415720_s_atB	3.384696287	3.215072262	2.43033474	2.479514686	2.530977024	1.956022675	2.454998579	1.909828862	1.975356374
1415721_a_atA	0.878710732	0.957662338	0.813847933	1.019446229	0.928795656	1.020324508	0.893379586	1.099718708	1.080485098
1415721_a_atB	4.242273551	5.721711114	4.669711738	4.319319516	5.004672907	4.684325566	4.555549085	3.960021925	3.887255438
1415722_a_atA	2.939805424	2.802698201	2.735255306	2.382749786	2.742362131	2.755799397	2.445895681	3.434891358	2.513496688
1415722_a_atB	16.43536055	16.56109682	13.66950248	11.30684687	16.10902262	13.34314448	13.64953735	15.63889833	14.44760507
1415723_atA	5.223264911	4.452553524	5.159435536	5.163069678	6.545137704	4.95555176	5.670123201	4.642899214	5.115573129
1415723_atB	22.00229418	19.02784141	22.47002055	20.19566323	25.9909225	21.93075647	22.87826983	18.63675742	18.55378108
1415724_a_atA	3.49334603	3.542594309	3.888034508	2.744331649	2.704067909	2.83182156	2.939523711	2.471499591	1.982322224
1415724_a_atB	15.13952729	16.9758799	17.89562202	11.31778962	12.35944723	11.81252914	12.11885732	10.15887528	8.006904809
1415725_atA	3.398527079	3.261311792	3.446314526	2.741446947	4.142192856	3.397829052	2.483487112	2.657994155	2.545904911
1415725_atB	16.02865939	16.34464873	16.60673782	10.55200147	18.44532693	13.44049617	9.685397574	11.98515516	10.04405304
1415726_atA	1.624451424	1.530681606	1.854545385	2.180907131	2.429600608	2.027281932	2.663287504	2.618468149	2.925700325
1415726_atB	7.438115583	6.205142146	7.846069759	7.660588724	10.54085226	8.644209331	11.27602241	10.30607369	10.36722766
1415727_atA	1.695629237	1.695542596	1.75605734	1.489884623	1.48115681	1.728684392	1.83991084	2.052075145	2.353216325
1415727_atB	9.333388411	7.448261877	9.699344301	5.809686439	7.55280996	7.251793352	7.672250321	6.843333428	8.370433715
1415728_atA	3.619837927	3.97940855	4.546535303	3.672079405	4.343816379	4.743753793	4.305262492	4.342960827	5.275231784
1415728_atB	16.99963143	18.24679653	20.4908418	14.08862731	19.52457732	22.48209749	17.965314	18.46088399	20.7737999
1415729_atA	1.707354406	1.423384807	1.483472914	1.680709447	1.273377762	1.596845437	1.585077335	1.542417708	1.778431553
1415729_atB	7.638504205	7.253397236	6.764280741	7.027578746	7.196934772	6.986372306	8.161601441	5.887900116	9.468052082
1415730_atA	1.889698717	1.96665269	1.897134503	1.762011164	1.895840089	1.696206519	2.101730343	2.208185571	2.033658501
1415730_atB	9.817931785	9.456126973	9.968853742	7.478088129	10.27365843	8.33021484	9.244660287	8.097232688	8.300298718
1415731_atA	0.67553619	0.800823381	0.616900437	0.544348405	0.66829201	0.904383144	0.504967628	0.615696735	0.523997596
1415731_atB	2.394678228	3.528885627	3.327061818	2.140136835	2.686205755	3.337704481	2.764540231	2.886267761	3.133105688
1415732_atA	1.266756562	1.130759446	1.054413703	1.313301306	1.269262718	1.403081883	1.445606957	1.585614571	1.534150294
1415732_atB	5.546704201	6.080084513	5.919596943	6.734149093	6.348883506	6.682625002	6.774051553	7.103948355	6.571876072
1415733_a_atA	6.640311237	5.929241287	5.996262802	6.884658621	6.213525598	6.294852126	5.876045644	4.801733767	3.814250148
1415733_a_atB	29.99010482	31.1517297	28.57503572	25.71768259	24.3132979	24.11914431	20.77636705	17.19017115	12.30750066
1415734_atA	5.188084864	5.743410467	5.064859871	5.254941051	5.301051511	4.934816167	5.725947655	5.49169333	4.4804532
1415734_atB	28.47941615	27.34500236	27.77059225	23.66504003	25.90003251	24.82541061	28.68250196	23.37118455	21.76816939
1415735_atA	8.886460067	8.503678116	9.052167623	9.145186244	7.906087965	9.235758559	9.600335845	8.214254061	9.035819924
1415735_atB	43.08167997	39.78279038	39.90201189	34.3146163	35.59906174	39.14578133	41.92878454	32.78471424	41.57380683
1415736_atA	2.370269344	2.360127314	2.358398231	1.95665799	2.045472269	1.772574578	1.874187382	1.654207029	1.746640501
1415736_atB	11.45121002	11.01121694	10.86865581	7.899279573	9.511341415	8.249293234	8.924379848	6.391590419	7.846656213
1415737_atA	0.523877203	0.760720941	0.643356207	0.362451368	0.56038833	0.481649449	0.689497353	0.670215222	0.598679455
1415737_atB	2.946731042	2.796346118	2.079899847	1.43690212	2.670990771	1.893961538	2.84698136	2.492484696	2.357895017
1415738_atA	1.21996719	1.220754489	1.420611584	1.217924157	0.937246152	1.309393961	1.322631611	0.930622596	1.222284402
1415738_atB	6.475849965	5.977235309	6.924629327	5.070138155	4.560663975	6.190582497	6.007738173	4.194681411	5.3915093
1415739_atA	2.224665559	2.021971494	2.316401416	1.806512462	2.489047202	2.335958262	1.637897742	1.798426426	1.972958034
1415739_atB	8.57636321	8.575180528	9.987916383	5.778860173	9.524906745	8.491509624	6.065747595	5.751147601	6.550141257
1415740_atA	6.649276607	5.160834666	6.474179109	4.369028291	5.596205372	5.762651478	4.526822317	4.330958285	4.858238274
1415740_atB	30.35916824	23.99523866	29.12083999	17.85671176	30.15502438	25.14372654	16.95578171	17.64385086	22.34665264
1415741_atA	3.603801568	4.096793684	4.036596027	3.049318307	4.264260376	4.125160911	3.541512988	3.676933523	3.485496039
1415741_atB	18.02355072	19.28374286	19.24457622	13.98215725	18.07938113	16.32233848	15.46793885	14.19183415	14.92103331
1415742_atA	0.362548018	0.503902921	0.530849178	0.411661691	0.605060985	0.488023504	0.33240236	0.613231138	0.636435953
1415742_atB	2.739768874	2.563134894	2.324017396	2.08184903	2.533596927	3.019279327	2.434494369	2.236116402	2.424905592
1415743_atA	0.847530689	1.04801646	0.956157133	1.165266979	0.818966472	1.151958656	1.237318032	0.905261138	1.275029731
1415744_atA	7.193760986	7.497071784	6.998583299	7.606443696	7.502127432	7.211221043	7.656894285	6.931411242	6.619706733
1415744_atB	35.70854344	34.79712094	34.07887418	28.59929009	40.35642528	34.58882082	35.13004035	31.51846197	27.39714385
1415745_a_atA	0.572816719	0.663661791	0.818570249	0.589299243	0.609531408	0.663578104	0.697015866	0.489865304	0.546830837
1415745_a_atB	3.507590225	2.455549467	3.146463715	2.888120823	2.780381411	3.112990005	2.554819619	2.440391751	3.079160054
1415746_atA	1.622688787	1.886098275	1.836821667	1.723140494	1.451383523	1.66569252	1.721010471	1.555526287	1.76742914
1415746_atB	8.175172563	7.367493832	8.499736812	6.753598078	7.497810158	7.246941697	8.203408521	6.995688793	9.909954747
1415747_s_atA	1.315687902	1.176144456	1.426652626	1.192152943	1.202224539	1.188022931	1.392251085	0.989344932	1.20570477
1415747_s_atB	6.64520846	6.010534316	8.19875132	4.415731791	6.105734621	5.77560212	3.989907872	4.110449691	5.338782123
1415748_a_atA	2.357883187	2.757345009	2.439659548	1.856503338	2.318708011	1.979816722	1.187524361	1.682932112	1.366627262
1415748_a_atB	11.56301025	12.30031485	10.45449723	6.731293967	10.924817	7.75757387	4.940516372	7.935141473	5.315483962
1415749_a_atA	1.351572096	1.371104548	1.358996134	1.768453967	1.400862326	1.728736732	1.834960062	1.70418576	1.570862822
1415749_a_atB	6.874571559	6.198521889	7.674857737	7.183097826	8.354948151	7.816100945	7.221425425	8.26652907	9.305491368
1415750_atA	1.877473832	1.63556484	1.968313045	2.445828744	2.294533547	3.013460526	2.290644979	1.897412125	1.926182461
1415750_atB	11.61747936	9.196077913	10.91379342	10.45617842	12.48587519	12.71254307	10.99072869	8.857780581	8.934622226
1415751_atA	1.341843522	1.546008421	1.144126125	1.249159923	1.021560245	1.058928392	1.404335341	1.352907716	1.323738497
1415751_atB	4.751353009	5.134680901	4.422265035	4.155330606	4.342053114	4.046776639	5.700327035	5.736646236	5.042699441
1415752_atA	3.160843699	3.356495316	3.296936037	3.115855266	2.929013802	2.940216915	2.517824914	2.647505016	2.648650071
1415752_atB	13.71983247	15.72884892	15.25270025	12.86515442	12.90599142	10.67043309	11.37435731	11.18555462	11.97037164
1415753_atA	2.684143604	2.38158122	2.64662537	2.44847912	2.509086171	2.867897212	2.33152634	1.853992234	2.079553699
1415753_atB	12.55926341	13.38394161	13.65146106	8.272609541	11.05126769	12.9761072	10.53481234	7.632128487	9.878869356
1415754_atA	6.698089832	6.433521696	6.492490592	6.106933543	5.940660233	6.072925304	5.020988081	5.213336305	4.955285959
1415754_atB	30.84761849	28.10591148	29.61703601	22.60152247	27.96830226	27.10436875	23.39878227	21.51702618	22.75005934
1415755_a_atA	5.551369737	5.45115555	5.760026749	4.060733782	5.703519176	4.349784361	4.388568078	4.122923323	3.468884641
1415755_a_atB	25.08509124	27.57413189	26.08679367	18.5034946	26.39988198	22.37805543	22.40295424	19.7737673	17.61620483
1415756_a_atA	0.806176643	0.748923111	0.791334727	1.082714012	0.990691735	1.093832093	1.182716524	1.069234435	0.829689521
1415756_a_atB	4.470775775	4.270483956	3.981407411	3.60528537	4.971570775	4.847224673	4.862898963	5.175410184	4.354033223
1415757_atA	1.162302167	1.00931307	1.03795402	1.473702539	1.108160222	1.330302502	1.16444266	1.362115582	1.490601249
1415757_atB	4.684988375	4.533392022	5.382332279	5.75424011	5.684005096	5.0129706	5.573589823	4.603257143	5.978217702
1415758_atA	0.506703761	0.555142074	0.560236736	0.633427441	0.487498426	0.482913792	0.659326418	0.714871324	0.623388711
1415758_atB	2.782642286	2.507929723	2.609546263	2.619788984	2.05905805	2.070537216	2.607000191	2.693007259	2.890505762
1415759_a_atA	2.258478201	2.24427168	2.16761523	2.162381797	2.214232247	2.18196827	2.125810368	2.28402416	1.990606368
1415759_a_atB	11.75794515	11.00312627	11.6096933	10.33307811	10.61174645	10.03279997	11.72449671	8.518982996	9.319082718
1415760_s_atA	8.464381266	9.411332855	8.972694563	11.72838183	11.87766214	12.32837025	8.419273362	8.649431559	7.841367158
1415760_s_atB	38.16069817	44.05902643	42.42479363	48.3923236	51.89056873	50.89004141	39.9748152	37.55487135	35.64741098
1415761_atA	1.693350984	1.371247726	1.579957112	1.245069471	1.420355955	1.364603159	1.39947305	1.302082389	1.06300694
1415761_atB	9.747562604	8.063934417	7.573846162	5.737630326	8.129041096	7.251404219	7.472560594	5.274700839	6.349361394
1415762_x_atA	2.559727802	2.192643675	2.261358039	2.107335868	2.600478322	2.105734473	2.265532597	2.129948295	1.910601192
1415762_x_atB	14.21057687	12.6508953	11.42853012	9.105237223	11.77747866	11.38150098	11.23783653	9.624017961	8.773341231
1415763_a_atA	3.110647168	2.79944148	2.856722911	2.445826469	2.427889604	2.540335381	2.45283857	2.569445252	2.903445907
1415763_a_atB	12.03515157	14.7009705	13.7178172	8.921894878	11.62882809	12.19547312	10.75083601	10.07314608	11.40994968
1415764_atA	3.050899236	3.814083936	3.36479904	2.792691349	2.314379375	2.055656834	2.531488337	2.603306804	2.712552106
1415764_atB	14.54786285	15.87327643	16.57998204	9.694735529	10.45627913	9.158364188	10.54765441	10.27719385	11.28760484
1415765_atA	1.156253325	1.208716211	1.288080839	1.067412354	1.212863211	1.239450022	1.353722591	1.075877481	1.500017626
1415765_atB	5.85647397	6.26299042	6.660477851	5.221726034	6.031534311	7.295069117	6.944515349	5.698692805	8.986627859
1415766_atA	0.530516619	0.503753153	0.400350873	0.667525386	0.481082502	0.530970212	0.580546869	0.501052657	0.577325152
1415766_atB	2.029426289	2.033071163	2.259522125	2.061144244	2.520161116	2.431919545	2.258331051	2.527047193	1.884818469
1415767_atA	3.237441166	3.224328804	3.406380562	4.340354177	4.255907587	3.565192956	3.547035534	3.241444241	3.11418671
1415767_atB	16.63720062	15.45744793	18.5890256	15.50383729	18.84969647	14.23521643	15.58599064	14.29693036	13.11061557
1415768_a_atA	0.430285737	0.41849706	0.405073642	0.431970399	0.369497551	0.509623611	0.456267349	0.484637348	0.564401798
1415768_a_atB	1.713382805	1.956207547	2.276394832	1.923210923	2.175145009	2.599693063	1.8539804	2.187910515	2.48777296
1415769_atA	0.759964215	0.720365554	0.906369598	0.952134404	0.77825912	0.865051057	0.872078985	0.952868491	0.925228316
1415769_atB	4.267382038	5.35735153	4.453813707	3.876476886	3.06793687	3.78999163	3.455595877	2.973706076	4.861076801
1415770_atA	2.421828739	1.851885659	2.145956439	2.156371244	2.44151174	2.415004745	2.098894196	2.256516627	1.716131437
1415771_atA	36.57373457	38.03613794	34.9742283	35.99384017	37.87535594	38.71229549	37.61051207	39.99472829	40.10938992
1415772_atA	1.148139745	1.131988955	1.464201491	1.000884494	1.214828707	1.162792957	0.772160382	1.130680897	1.351431724
1415773_atA	14.7823435	15.02534718	13.96168285	13.88938271	14.86355717	13.95845362	14.05367699	12.05286005	12.56680274
1415775_atA	14.01984414	12.3609494	12.15819811	12.24223635	11.82685464	11.52149809	12.17952818	11.63727715	9.367730221
1415776_atA	0.478854101	0.409432785	0.430881055	0.520849918	0.452121999	0.602753775	0.569476138	0.588174864	0.642666872
1415778_atA	18.97407981	21.27563798	20.89667182	13.25008462	15.61808037	15.47914718	13.3424847	14.33962427	13.88999668
1415779_s_atA	53.68616566	69.19618557	56.33012822	38.01406397	55.5636602	42.32325148	36.5632023	46.69673941	35.00360302
1415780_a_atA	0.803205827	0.761286151	1.042383814	0.840701206	0.660591811	1.207293014	1.226742606	0.71753537	1.170671307
1415781_a_atA	35.45641371	37.1348921	35.56371779	29.73717743	28.64347851	32.01412107	32.5215336	33.31479239	39.06410392
1415782_atA	23.1673834	25.52732932	24.12388624	20.36981457	22.87805416	21.37713982	20.75097786	23.84184169	22.54643868
1415783_atA	6.071910877	6.283219362	5.858106308	6.534638315	5.811189723	6.614537982	6.739815852	5.879199752	7.928000102
1415784_atA	1.368337587	1.428991458	1.226694594	2.105490842	1.881552183	2.026205556	1.940353563	1.508779184	1.342662013
1415785_a_atA	10.14022627	9.591395665	11.99739112	7.295769535	9.075819335	9.790148931	10.17121826	7.25550264	10.32543256
1415787_atA	1.7091443	1.909897565	1.94218134	2.361392075	1.830097091	1.983136875	2.425071553	2.037184619	2.536148182
1415788_atA	1.520603503	1.476351409	1.526016645	1.359988881	1.436061744	1.374326951	1.152834876	1.724353854	1.429635308
1415789_a_atA	0.48979903	0.748327901	0.924762778	0.613525731	0.930647539	1.105159297	1.089110051	0.89115121	0.651202195
1415790_atA	0.622943517	0.706009618	0.727021459	0.643582364	0.783946561	0.918089298	0.745068596	0.889676495	0.772612658
1415791_atA	2.002525636	2.412975738	2.415670122	2.038166732	1.863010627	1.930307992	2.543597551	2.554600242	2.153752486
1415792_atA	0.944818694	0.852424568	1.261826589	0.950925468	0.898018035	1.102388483	0.85009544	0.908276566	1.172683916
1415793_atA	1.407419967	1.097669524	1.305777324	1.256960902	1.306393549	1.433152134	1.507825221	1.38739056	1.51172797
1415794_a_atA	1.326243279	1.398006019	1.565033787	1.249897023	1.49397457	1.251337943	1.231643468	1.257190059	1.354056965
1415795_atA	0.740393724	0.858633474	0.817794127	0.860527159	1.204601312	0.831421712	0.761181089	0.867542114	0.781890626
1415796_atA	1.889344372	1.900029677	1.747023009	1.9280544	1.754799284	1.763048767	1.867696008	1.983787644	1.56737309
1415799_atA	4.99893305	6.004711762	5.306034057	4.917510601	5.511668598	4.821059414	4.212690644	5.78553031	6.320472401
1415800_atA	3.327001736	4.794134243	3.997472225	1.844211507	2.033179399	1.855384962	1.789942463	2.512614102	2.141168575
1415801_atA	2.352340876	3.129161189	2.81976408	1.619489165	2.341082853	1.538277401	1.319777312	2.20158349	1.687610023
1415802_atA	2.779778001	1.95675753	2.755373201	1.887370554	1.886576127	2.262707825	2.471761344	2.005084533	2.627586882
1415803_atA	0.408184863	0.377792138	0.419067664	0.541204126	0.511308648	0.489725908	0.389420038	0.668694536	0.480836097
1415805_atA	0.205950014	0.298091561	0.132183079	0.416598444	0.372249018	0.342786744	0.263181308	0.41704442	0.301328625
1415807_s_atA	10.93093691	8.670377688	9.21528937	9.708271786	10.72879003	8.853406247	8.836867687	9.536786743	5.706145649
1415810_atA	4.865672265	4.655824733	5.849591662	3.502286967	3.350600175	3.573892711	3.847351766	2.964721238	4.246970143
1415811_atA	3.545159826	2.709712339	3.361855678	2.985142799	2.720757582	3.07604506	3.170576689	2.283935404	3.186068842
1415812_atA	0.809345527	0.721818238	0.41035876	0.439707223	0.397639362	0.280178089	0.5852011	0.556420926	0.493480817
1415813_atA	3.614920262	3.945484562	4.557380584	3.852775924	4.810450101	4.609759811	4.559571877	3.66445534	4.507536063
1415814_atA	3.248830161	3.171514471	3.26789728	3.936659767	4.370249459	3.861328258	4.69903318	3.771174189	4.861011
1415816_atA	12.49836613	11.14123579	12.18159524	15.15535261	14.48597745	15.64322052	12.96452837	13.39582937	12.27457737
1415817_s_atA	5.894654589	5.537077986	6.431338092	6.630197464	7.207207613	6.762197156	7.488338649	6.959428553	6.348626236
1415818_atA	1.876256341	1.963275518	1.636997528	1.814691091	1.357032903	1.394204629	1.261316375	1.660479119	1.358660779
1415819_a_atA	7.214376566	7.060209818	6.841904271	6.710561881	7.285354821	7.036420362	6.429160162	6.954594764	6.343421135
1415820_x_atA	5.322608569	4.997153186	5.081603224	3.58571581	4.43879414	4.295965576	4.689689776	4.032232897	5.805857148
1415821_atA	1.436149128	1.913695179	1.683682844	1.07926966	1.16618666	1.092687448	1.32735096	1.137360355	1.284346272
1415822_atA	6.958621617	2.869439392	5.254444648	5.886383554	3.901225331	7.211642036	7.939896405	5.05804289	6.54033461
1415824_atA	1.384875935	0.558069941	0.99896411	1.451321078	1.106308339	1.75471994	1.43719154	0.908708967	1.223330414
1415825_s_atA	0.997257135	0.943594576	0.864522562	0.918472576	1.127851537	0.888667604	1.038197803	0.888076611	1.054836247
1415826_atA	1.840038245	1.769729019	1.985578351	1.379271791	1.384720265	1.410839526	1.268041448	1.36913641	1.207265846
1415827_a_atA	1.960372271	1.972466153	1.764383629	1.608480434	2.101106028	1.314013502	1.312364757	1.670706542	1.121068552
1415828_a_atA	3.161075386	3.221301622	3.13648306	3.407949493	3.686799953	3.143217275	2.17985826	2.809377755	1.772121446
1415829_atA	5.366881187	5.697141393	6.849563368	4.408890862	4.001608773	5.130236384	5.430142032	4.905985655	6.16530411
1415830_atA	1.925548839	1.934415015	2.221850715	1.935318479	2.589598791	2.395623155	2.221368111	2.683813048	2.563421642
1415831_atA	10.07217396	9.616531278	9.585127308	9.441345898	9.531723494	9.679803355	10.24668247	9.35374456	10.64268507
1415833_x_atA	69.77279217	71.27453266	67.19771743	69.16153738	80.16951023	78.80913325	59.91234064	79.09320304	74.78646019
1415834_atA	1.719204503	2.297954169	2.23296605	0.841500187	1.071813318	0.677870689	1.195397506	1.341162339	0.964434483
1415836_atA	1.403976466	0.92762687	0.846085129	1.608200609	0.913678379	1.230547735	1.552806517	1.4459809	1.660892469
1415838_atA	1.156012552	1.047789194	1.13845045	0.932502509	1.282498572	1.140332433	0.936411881	1.133928457	1.025146294
1415839_a_atA	38.90098286	40.46749722	38.05515964	35.6550925	36.07432547	34.98189138	32.68539485	31.37715786	32.86901229
1415840_atA	2.646253729	2.579438953	2.624299386	2.070032674	1.974241789	2.238615669	3.106107658	2.519188873	2.797115716
1415841_atA	1.365823104	1.834956619	1.432702745	1.742032104	1.118846612	1.549794393	1.48233166	1.883875697	1.788254083
1415842_atA	0.744439157	0.783982519	0.671474964	0.693395335	0.828366768	0.667154493	0.763880647	0.707638165	0.664164349
1415843_atA	0.55955674	0.61989196	0.521824152	0.543197937	0.653347197	0.555090357	0.412032754	0.699094148	0.542255158
1415845_atA	0.249838532	0.267879508	0.154122795	0.274786018	0.21039418	0.215814919	0.163170813	0.231589439	0.146981942
1415849_s_atA	20.59307069	21.93909546	21.23864199	31.72712096	25.66549091	25.79576444	28.41624445	27.93993381	26.78712141
1415851_a_atA	19.26500572	18.82012033	18.36102279	20.21472774	18.67880058	19.05808498	20.53665588	22.48940506	20.63645693
1415852_atA	13.3150166	15.40267683	13.86121819	17.78661898	17.24276155	18.28473294	15.546035	17.34130669	16.17981015
1415853_atA	1.782593552	1.571234941	1.677405789	2.230738757	1.897932831	2.11642541	1.989160255	2.059530649	1.882397439
1415854_atA	0.152607086	0.170388326	0.13923671	0.114593197	0.06515394	0.091953888	0.09420388	0.199452712	0.140100884
1415856_atA	5.60046462	4.859327752	5.532318958	3.65359502	2.78978398	3.379309928	3.877653163	3.581921363	3.96797762
1415857_atA	5.575190318	5.264327033	5.227318964	4.945816166	4.221473916	4.84930688	4.779695477	4.267939249	4.307779522
1415858_atA	10.79231099	10.7830192	10.16224878	8.229361769	9.915824565	9.940545695	12.36675928	9.661682366	11.17928246
1415859_atA	7.498474532	5.913807656	5.85585964	7.984981142	7.572680782	8.352288507	7.508032855	8.377087185	8.538907461
1415860_atA	12.89361923	12.30049666	12.40730599	12.61256104	15.04067903	11.62278664	13.73822934	12.57278815	11.06669435
1415863_atA	7.323755442	7.458736564	8.234334917	7.211093991	9.960974165	8.657792601	6.729744126	7.629010648	7.531997173
1415864_atA	0.099112107	0.174271392	0.197433593	0.09733911	0.161655335	0.207543666	0.158620953	0.163682769	0.200002048
1415865_s_atA	0.317005666	0.347713717	0.400533556	0.321629884	0.248813149	0.280700575	0.367351636	0.214456573	0.412489305
1415866_atA	0.855928199	0.775072331	0.891784408	0.991738989	0.913850843	0.766138275	0.811355711	0.763366237	0.754628511
1415867_atA	22.5030102	19.01575086	18.81398746	21.49466615	19.68440736	22.01320276	23.01463179	20.88533379	21.42797722
1415869_a_atA	24.64870237	22.25099525	23.57962514	27.81832768	26.650602	24.99904162	24.92812364	23.15819291	21.52754123
1415870_atA	2.551064534	2.875784657	2.444804192	2.612843405	2.320119078	2.519629372	3.267010234	2.96014689	3.120698759
1415872_atA	7.745379955	7.604091318	9.476856043	4.551012461	6.858778588	6.618504415	5.753585343	5.365154582	8.524476578
1415873_a_atA	1.373268881	1.844163162	1.703705426	1.505065706	2.097568136	1.947925964	1.83622158	1.522759392	1.841494056
1415874_atA	1.07362973	1.039907611	1.160692468	1.784310726	1.166902419	1.58223358	1.702219293	1.492680211	1.826314401
1415875_atA	0.589586527	0.50195957	0.502188723	0.528990782	0.527708837	0.539123815	0.357404019	0.445054448	0.479688206
1415876_a_atA	48.13831211	50.00530358	47.73131106	45.76733624	47.41971315	49.22696132	42.80349774	52.17833276	50.14003314
1415877_atA	0.119932049	0.305517476	0.243706567	0.471743335	0.61309475	0.66180857	0.450418305	0.454846055	0.286405595
1415878_atA	4.428279422	4.017614228	3.97066652	4.609878116	4.954915185	5.335842346	4.268034088	4.07371381	4.366002234
1415879_a_atA	48.65565507	45.55023195	49.68550414	50.10062199	56.81469266	58.13835076	54.2127737	59.90388263	61.95661151
1415880_a_atA	8.595943015	9.663893502	8.969313214	12.96905373	11.54945841	11.74339533	12.14771795	13.34221165	12.42371918
1415881_atA	2.741788184	2.963120688	2.634134801	2.896071952	3.505279022	3.64988529	3.745765508	3.251491876	3.537982702
1415882_atA	4.816300266	4.923450839	4.570781167	3.042163428	2.744316266	3.099625197	2.874421652	2.983988117	2.911539454
1415887_atA	7.369804325	7.708974553	7.262253671	8.319611066	7.933718521	7.456803098	6.054697965	7.528033629	6.5409064
1415888_atA	6.426573367	6.228677808	6.428276723	5.440417347	5.661862024	6.045269503	6.194451958	5.415765985	6.074509808
1415889_a_atA	4.254371235	5.09978876	5.424320016	3.517793375	4.246493657	4.399190688	4.492259892	3.40984396	5.374904709
1415890_atA	0.682284408	0.888639397	0.951625217	0.746131455	0.707633967	1.13384232	1.091694348	0.842053894	1.45055555
1415891_atA	3.350742817	3.108916338	3.112375627	3.476802404	3.344460557	3.629415947	3.211966288	3.214109669	3.193620096
1415892_atA	0.411162946	0.542502224	0.60763327	0.520416985	0.496766705	0.668961803	0.456946663	0.392192057	0.721437027
1415893_atA	0.403575431	0.540538419	0.512271499	0.531216188	0.41938729	0.628033357	0.464135048	0.339228165	0.476232963
1415894_atA	0.45933449	0.586595227	0.67204639	0.267017344	0.266021804	0.324670181	0.201271616	0.238508311	0.346447823
1415895_atA	18.42193841	19.92783728	19.32039561	20.42471035	18.52183357	19.01955847	17.3889635	23.34822178	17.74022873
1415896_x_atA	14.9242403	14.82851215	14.78248842	17.18481291	14.73253926	14.62696712	14.56286753	19.97110147	14.92754536
1415897_a_atA	0.229151855	0.276174488	0.244915683	0.332556033	0.246904913	0.301034973	0.325312673	0.251652164	0.309053912
1415901_atA	1.389212112	1.49745987	1.605317233	1.991558783	2.01561491	1.887976616	1.6603986	1.732710573	2.095309681
1415903_atA	2.50932457	2.44428844	2.591498026	2.939328825	2.183768196	2.47628989	2.014175074	2.103032469	1.988920496
1415906_atA	20.49660268	22.47430677	18.20961095	14.58764882	14.25248109	13.60361374	14.51898666	14.37473979	15.10062519
1415907_atA	6.620025015	5.241391354	4.43793725	6.415526078	5.242491094	4.387600875	4.981014287	4.359605991	3.732772387
1415908_atA	0.393674229	0.531637548	0.432235183	0.344720919	0.368439819	0.379315249	0.427435302	0.347419206	0.534738393
1415909_atA	7.293954162	7.310100089	6.895903742	7.786805789	6.808364186	6.988317974	6.784826644	6.569011388	6.43142229
1415910_s_atA	2.414385233	1.901088737	2.904365899	2.33201726	2.66301972	4.101919843	3.781228694	3.750443974	3.038472226
1415911_atA	3.528067247	2.791078094	2.753659832	2.007686267	3.748641498	2.793704661	2.153134946	3.501155678	2.247952568
1415912_a_atA	43.81190219	44.91990984	43.50641699	41.91412124	47.88407007	50.76303818	40.82831402	48.13406319	45.36731372
1415914_atA	19.79293358	19.06231765	19.3609945	21.206287	19.8628244	19.27543095	18.35220987	19.06217175	17.42737809
1415915_atA	5.74902809	5.353094839	5.78392767	5.596436928	5.469979635	6.267128056	5.856939087	5.441343643	5.010295757
1415916_a_atA	9.240713698	8.894780084	9.709329494	7.612449699	8.927282379	7.639218057	8.623702858	7.242064071	8.115125083
1415917_atA	6.693042694	6.70822941	6.884656784	6.11002982	6.755954749	6.764340805	6.304496741	5.017790906	6.087012035
1415918_a_atA	9.136341075	7.886378351	8.787832328	11.03637198	8.347404282	15.07724716	12.34665667	11.28935363	13.7540378
1415919_atA	0.97372957	0.808478152	1.020902033	1.026127907	0.795859965	1.110243978	0.899294654	0.830560447	1.162491538
1415920_atA	1.669235116	1.722182711	2.04801531	1.747651357	1.725275945	1.640157612	1.937481113	1.543321199	1.785220421
1415922_s_atA	16.98195963	15.26413551	13.66770969	15.14547911	11.74271324	12.37049226	14.51027401	14.9834694	11.86647383
1415923_atA	0.321590338	0.445518981	0.338932177	0.279366732	0.36574084	0.407613462	0.335992015	0.484479636	0.335234165
1415925_a_atA	8.268310649	7.227759364	7.115580261	5.774385246	5.962469284	4.78750289	8.898695698	7.057513036	6.525538418
1415926_atA	5.734511323	4.644352348	5.020586886	4.025120913	3.99771641	3.185971918	6.590035511	4.780434602	4.343775044
1415927_atA	0.407016434	0.504486994	0.40475752	0.385042812	0.336508122	0.429169193	0.415685485	0.443769307	0.347140778
1415928_a_atA	1.457904971	1.877225812	1.530364742	1.569405014	1.709065717	1.541420054	1.751783803	2.006406769	1.881206211
1415929_atA	1.656383314	1.879339386	1.567736597	1.927278625	2.001742826	1.924696274	2.401624557	2.407349485	2.316937178
1415930_a_atA	3.71573354	4.430308734	3.971844319	3.419376824	4.515480292	4.244097011	4.324514259	4.620960551	4.141282081
1415932_x_atA	0.401717621	0.339970766	0.425705548	0.584582028	0.586582824	0.550809887	0.452984452	0.443523976	0.480909159
1415933_a_atA	19.51877089	20.64890668	18.57220963	16.99189281	16.49907698	17.46741562	18.13559629	18.62758596	18.80697953
1415934_atA	2.32903364	2.508468343	2.580571048	1.816351842	2.31520193	1.884624605	1.530745829	2.159153571	1.44310867
1415936_atA	0.76460681	0.763979025	1.031084661	0.61728608	0.75566796	1.283695207	0.855488658	0.747861474	1.491458933
1415937_s_atA	0.225977974	0.209179896	0.238937048	0.181377654	0.184969979	0.216787298	0.270742476	0.237552022	0.291490212
1415938_atA	0.941736351	0.845983851	0.516185241	0.917627869	1.227510132	0.886608154	0.480639837	0.413152355	0.218382136
1415940_atA	0.381418679	0.398394932	0.403528207	0.260393905	0.395838377	0.30057484	0.245541152	0.289088307	0.199435477
1415942_atA	46.54551092	45.69713665	43.87369055	40.72616113	45.11987844	45.77077131	46.24179312	49.78947639	44.1345397
1415943_atA	1.216587288	1.034380504	0.924270326	0.965769851	1.06054296	0.941173347	1.107408873	0.914550933	0.819848839
1415945_atA	9.00929949	9.356811754	8.593325305	8.613131718	9.59241528	9.467327249	8.826884449	10.9228141	10.57000879
1415946_atA	1.262479443	1.216963693	1.050721451	1.11880008	0.992627691	1.081357058	1.367111476	1.264085718	1.187638939
1415947_atA	0.346029659	0.405282	0.343615913	0.503701869	0.32429978	0.553916812	0.590137357	0.442426815	0.603444823
1415949_atA	0.414146027	0.410364121	0.280354949	0.058424624	0.033265641	0.036189589	0.195879533	0.181270249	0.143317723
1415950_a_atA	11.43446952	10.86883483	11.64271252	15.58491833	14.09803628	16.79428257	15.77058979	15.31122938	16.88075169
1415951_atA	0.906688047	0.949867116	0.753146809	0.760649602	0.903007895	0.843286877	0.972249438	0.983480208	1.071384112
1415953_s_atA	0.902381398	0.841461259	0.73780751	1.004808871	0.982938819	0.799175954	0.948536978	1.104167887	1.065992953
1415957_a_atA	4.103695327	3.535064988	3.418449029	3.637604037	3.58455781	3.615445819	4.262752047	3.777227804	3.426479175
1415961_atA	1.487919766	1.647550846	1.659148771	1.26322853	1.141980385	1.355744109	1.242162171	1.25387195	1.347622062
1415962_atA	9.701202533	9.609076955	9.213383105	9.789534828	9.998738953	10.10764563	9.99088467	10.81196013	10.30251559
1415963_atA	1.332719152	1.366916037	1.271346563	0.647825014	0.754398	0.803490559	0.93511406	0.68160421	0.946888254
1415964_atA	1.578093625	1.253153522	1.464875492	1.467039061	0.992275493	1.582766079	2.035605002	1.718992082	2.116155046
1415965_atA	0.600552126	0.429169696	0.575168684	0.44805625	0.354766102	0.706468831	0.68351399	0.543617076	0.573259546
1415966_a_atA	2.767830232	3.092600916	3.040409617	3.301322463	3.648405752	3.582735831	3.553386235	3.272513393	3.307056816
1415967_atA	5.004134645	4.990705651	5.031856538	6.15021999	6.152517968	5.980648276	6.489034635	6.187856709	6.324023397
1415968_a_atA	0.823907269	0.841633981	0.767516864	0.930054607	0.690148097	0.669128152	0.851093764	0.847407018	0.6976803
1415970_atA	17.49376028	17.95614611	16.92553781	19.68704121	21.03830456	21.42169677	18.26054559	18.58332175	17.1039085
1415971_atA	1.661821139	1.826434146	1.82599681	0.88103584	0.894755085	1.236123043	1.500961745	1.586993703	1.984820401
1415972_atA	0.449404894	0.473191792	0.543359036	0.394158059	0.388423799	0.577209081	0.792871064	0.558846013	0.793752993
1415973_atA	0.39710342	0.390795614	0.396394921	0.277731917	0.249675694	0.394233179	0.327133706	0.370711512	0.648660226
1415974_atA	1.625646201	1.264137285	1.505338217	1.074717383	1.221593194	1.651981815	0.984376804	1.187967206	1.195240111
1415975_atA	0.721439474	0.656723362	0.676105144	0.697911895	0.749861226	0.714163893	0.868687407	0.688014213	0.76369115
1415976_a_atA	1.370486368	1.341266802	1.594333521	1.487843947	1.50965082	1.667474343	1.373149066	1.505986784	1.888884529
1415977_atA	3.068471088	3.037207114	4.269330455	3.36359152	2.939745637	3.713496135	3.076958871	2.316304035	2.515695356
1415978_atA	0.933213912	0.928526843	0.884025459	0.844503188	1.115917682	1.013697857	0.984025122	1.259129036	1.070279106
1415979_x_atA	41.89467136	43.5932676	38.83768107	37.57207674	37.96435996	39.43781367	39.00748478	40.83267597	41.33279294
1415980_atA	16.87724629	15.7129403	15.66917357	16.42591802	15.62194319	16.94076524	16.83282905	18.25487903	17.37133363
1415981_atA	0.477983458	0.627171516	0.524185196	0.413379999	0.491396243	0.486305627	0.525766797	0.589381946	0.634584897
1415982_atA	0.467572999	0.456708647	0.409670689	0.522955204	0.476665476	0.613855464	0.587281244	0.579987692	0.767294106
1415984_atA	3.483163169	3.227490073	3.43989677	3.73984259	3.521916433	3.670108865	3.636542073	3.185630372	3.618253351
1415985_atA	5.766363712	5.546689063	5.747813042	5.073147982	5.523845584	5.233789187	9.080118367	8.760399318	9.267190535
1415986_atA	0.485455584	0.470056431	0.346601032	0.530983228	0.376073214	0.371208979	0.430848889	0.644111854	0.599603167
1415987_atA	3.15052228	3.214320012	3.264368422	3.330877003	4.088826802	3.516207621	2.662400357	2.813968033	3.17142921
1415988_atA	0.982685854	1.035178207	0.936962868	1.030894035	1.327816318	1.024627735	0.806577597	0.945078445	0.865437721
1415990_atA	15.3022759	16.64573066	15.96702735	20.16390421	19.78336383	16.64527395	17.83716553	21.18514701	19.4388752
1415991_a_atA	7.974908869	8.876167003	9.163797544	8.323546818	8.196027014	8.116123033	8.36990171	9.236518366	8.90871017
1415992_atA	1.011526315	1.06229558	0.9908171	1.078264109	0.966874014	0.953862292	0.97082002	0.83653145	1.1416076
1415993_atA	2.473249576	2.032416637	3.463620682	2.085957682	1.752129391	2.39791472	2.76823176	1.552221832	1.762543968
1415994_atA	0.328044859	0.40655628	0.296313784	0.506125883	0.49166914	0.434412258	0.342589574	0.419050305	0.499704022
1415995_atA	0.436815443	0.41652121	0.586080458	0.541588373	0.474680212	0.670922718	0.538203644	0.573927023	0.751485256
1415996_atA	2.244940424	2.26811415	2.235648436	1.943592658	2.037721626	2.680780791	5.162042164	3.701992301	4.448113047
1415997_atA	1.369657293	1.833363485	1.557778636	2.112429596	1.850765474	2.545637613	3.273279254	3.030327853	3.95497848
1415998_atA	8.772456542	9.054229873	8.622622769	10.85448563	8.981248307	9.629853151	11.04631717	10.35648255	11.1684593
1416000_a_atA	40.72849185	43.53881468	40.46556258	46.78164552	46.26102491	44.28548664	38.41811068	40.33962501	36.25237354
1416002_x_atA	0.243188894	0.360686512	0.384550212	0.923823379	0.957469173	1.126726407	1.036416703	0.670493096	0.944410499
1416004_atA	5.932156047	6.051212648	5.765539029	6.200681792	6.633114664	5.504806022	5.523832455	5.666947742	5.561802789
1416005_atA	3.642002629	3.854912264	3.444848518	2.330190434	2.631849	2.702458496	2.082328827	2.357377581	2.536996791
1416006_atA	3.545234784	3.228755945	3.14608927	3.318298521	2.99790841	3.734420605	4.875058093	4.841157361	4.804147424
1416007_atA	0.04526546	0.155985119	0.112715357	0.133094849	0.159029977	0.211360362	0.258558841	0.138861039	0.234402231
1416009_atA	3.137702278	3.769380725	3.89521477	3.216144143	3.166329822	3.679056664	3.314033556	3.126810177	3.417890985
1416010_a_atA	1.605359979	1.709426273	1.743006239	0.92449678	1.382557083	1.100008168	1.105232981	0.87119704	0.920388525
1416011_x_atA	1.989594334	2.178532732	1.930578092	1.891583856	2.253394468	1.958284657	1.242656795	1.149021528	1.282728471
1416013_atA	0.910960851	1.263046409	1.034661175	1.574280342	1.474742249	1.647061891	1.348978284	1.186638142	1.35717458
1416014_atA	3.141536467	3.188107158	4.298015192	1.810577889	3.05795715	2.274154272	3.587229413	3.978995227	3.106224766
1416015_s_atA	6.031374776	6.355646747	5.582351583	5.327297464	5.18740722	5.711181149	6.27074432	5.947803589	5.926448046
1416018_atA	0.560369688	0.674779414	0.573154172	0.455863371	0.588198393	0.462649939	0.476687382	0.498224754	0.54713806
1416019_atA	0.694414119	0.932251732	0.868668686	0.541296718	0.965362968	0.674715748	0.733718788	0.80095008	0.653787501
1416020_a_atA	9.912287362	9.886295957	9.34659466	6.973410968	9.014741266	8.199292967	8.052024055	6.184413432	6.461845131
1416021_a_atA	2.417544805	1.981088623	2.216501828	2.190550861	2.273937877	2.280316694	2.380684714	2.289913917	1.719784537
1416022_atA	1.69743276	1.477260472	1.73271922	1.347301199	1.667772125	1.728884648	1.693565641	1.231712536	1.170746184
1416023_atA	2.610058348	2.391442289	2.280318559	2.690946471	2.541827015	3.178842352	3.472034186	3.272335881	3.164638074
1416024_x_atA	20.65485383	19.63575509	21.13670224	20.49052613	20.25960462	19.89183239	17.97352749	20.04394967	17.7882636
1416026_a_atA	37.70327577	36.85517318	36.69059222	33.49941513	31.05797093	37.57163309	30.44844608	30.9282118	36.47407818
1416027_atA	3.859783661	3.925878328	4.012438668	3.186412153	4.153922208	3.826877409	3.326678235	3.46286998	3.153077484
1416028_a_atA	3.470758841	3.185223153	3.069965788	3.116742517	3.335603328	3.168105902	3.471063089	2.980601735	2.675692093
1416029_atA	1.30130515	0.982416145	1.042769606	1.805370412	1.145022927	1.995800788	1.726033855	1.151595452	1.77613078
1416030_a_atA	14.39077013	12.87843396	14.02145785	15.54078331	16.61664318	16.94483863	15.65600944	16.03477285	14.70143884
1416031_s_atA	7.641711477	7.093583822	7.729242999	7.384813081	8.181371004	8.411523304	6.991629428	7.354071868	6.929791455
1416034_atA	1.441988998	2.28856354	2.053409584	1.11874548	1.475317128	2.004029486	1.239616445	1.310807787	1.724844422
1416036_atA	7.036152646	6.612139095	7.397575731	5.108672125	6.993686591	5.802165616	5.17228179	5.03962033	4.458427952
1416037_a_atA	25.81574503	25.62039472	24.7277408	22.98169792	25.68173749	25.08264847	23.10343724	22.56414217	21.90571658
1416038_atA	2.138896021	1.774951591	2.004434481	2.358000048	2.004251389	2.335614641	3.160666056	2.47788092	2.911348858
1416041_atA	5.689993389	5.011195949	5.499980548	4.370063417	4.464575084	2.764271589	5.647676797	3.496371957	3.106217958
1416042_s_atA	9.576954818	9.16015853	9.109015143	9.057302949	8.629435902	9.106616232	10.74348471	8.349390761	8.951730536
1416043_atA	2.05143199	1.749597802	1.780491561	2.051812189	1.762686263	2.046841021	2.021081659	1.37308719	1.648857658
1416044_atA	0.637386917	0.71383234	0.724452314	0.555003145	0.769220111	0.847012092	0.91165345	0.776685099	1.162378087
1416045_a_atA	4.094132569	3.180300572	3.483103155	2.831202569	2.962163651	2.918313922	2.810256656	2.898072309	2.960983379
1416046_a_atA	0.181484799	0.199974261	0.11526882	0.1932659	0.226461484	0.169442015	0.195398522	0.223927748	0.28971358
1416048_atA	0.78860956	1.000561058	0.915816953	0.930084182	0.904198554	1.003746502	0.907265363	0.922582213	0.902542787
1416049_atA	3.399326626	3.839819532	3.668094744	3.930494514	3.820242355	3.917818639	4.347046882	4.751222499	4.500293394
1416050_a_atA	1.03184888	0.872453516	1.051511189	1.053573522	0.7581179	1.277849099	1.338641095	1.16586241	1.50115213
1416052_atA	5.079659993	4.523385502	4.100321984	5.757572987	5.304162221	5.354024676	6.459096264	4.904747622	5.987302805
1416054_atA	65.63654713	64.42139621	61.26959903	65.23763809	67.28551419	72.07325155	59.13902538	75.03910203	69.83516995
1416056_a_atA	5.473248134	5.461475697	5.642151544	5.008954273	5.09913714	5.699773387	5.092601934	4.691646741	5.285555764
1416057_atA	3.888540079	3.93758707	3.801004472	5.188274416	5.202510863	5.430074145	5.062538773	4.954123268	5.253440243
1416058_s_atA	14.83358717	14.71017477	13.7075143	13.63572007	13.56664799	13.87646246	12.25199741	14.34212764	12.6377092
1416059_atA	5.013252201	4.921694073	5.024814708	4.562922092	5.081322703	4.609102152	4.541572552	4.381911057	4.658363744
1416060_atA	1.200614529	1.041223481	1.18601174	0.90106404	1.012134954	0.823784679	1.129571662	0.932519699	0.952892046
1416061_atA	1.842089355	1.966427696	2.109825925	2.122025551	2.039037258	2.042053083	2.300669058	2.104766624	2.092423505
1416062_atA	0.781325964	0.675253491	0.668542722	0.948825642	0.998321949	1.016799548	0.729281239	0.68322321	0.802402446
1416064_a_atA	12.68164854	13.56616344	15.79525933	7.205481563	13.06886627	9.715621861	10.36459812	7.929734184	12.36581413
1416065_a_atA	0.558153445	0.488862461	0.459830172	0.383800434	0.274929476	0.388747986	0.635644135	0.360935379	0.342628631
1416066_atA	4.774891932	4.793118364	4.004164574	4.592692758	3.7847839	4.030128088	5.826376764	4.742813437	4.547643025
1416067_atA	1.602588823	1.011260739	1.352877934	1.404685829	1.758214475	1.646258591	1.509796911	2.346210255	2.229265029
1416068_atA	7.871376678	7.088652151	7.383251518	8.301251806	8.864772792	9.32607854	8.223420376	8.549364858	7.882277348
1416069_atA	2.071615997	1.738532223	1.616346333	4.638895756	2.901365069	4.399893859	5.19947477	3.786283192	4.486175634
1416070_a_atA	2.633049854	2.278125215	2.338663858	2.995059529	3.168508909	2.820088382	2.178887163	2.891153892	2.461575009
1416071_atA	4.434494079	4.443815149	4.764242015	4.747986613	5.0447054	5.190982204	4.350754294	4.376253431	4.311770705
1416073_a_atA	4.46109263	3.657611332	4.442224075	5.123116108	4.827687386	5.754811913	5.053959995	4.005965672	4.675013715
1416074_a_atA	60.33362285	58.61561488	56.66333866	55.35232571	57.42201953	63.79849395	55.41060348	64.74188119	60.19794981
1416075_atA	0.425328776	0.518320673	0.498542085	0.428875487	0.56739822	0.514336453	0.587727767	0.524946227	0.646624927
1416076_atA	9.384132359	7.858129194	7.484251747	9.8316906	10.58286616	9.503828446	10.98582782	9.550987703	8.329364694
1416078_s_atA	2.799721236	2.780207963	3.046902262	2.638416694	3.021528444	2.605671158	2.557115764	2.841782798	2.582075146
1416079_a_atA	1.675772317	1.586577665	1.805617938	1.464188485	1.435798163	1.601628824	1.556861073	1.493278745	1.554893553
1416082_atA	13.58063868	15.53480926	14.72918111	15.83755722	16.18437041	15.33530425	13.88666195	15.40278461	14.66890129
1416083_atA	2.083918111	2.603340513	2.361525412	1.476648666	2.048153524	1.845900112	1.569396844	1.954662021	1.900200066
1416085_s_atA	2.798580974	3.042020607	2.654799612	2.927444219	3.260500934	3.036039384	2.853980972	3.026779889	2.619897219
1416086_atA	0.76846871	0.602475662	0.739126917	0.692492614	0.763960535	0.654427773	0.677318936	0.622723479	0.626225196
1416087_atA	1.313241562	1.26726901	1.400693393	1.618037714	1.476989504	1.159161043	1.441618199	1.374700728	1.298654629
1416088_a_atA	33.30613324	30.19037202	29.36978901	36.08367997	35.29644354	38.80443598	30.92126586	38.52695438	38.10433679
1416089_atA	39.08297056	40.0500324	36.15273072	38.88031617	35.30048815	37.08048263	37.01022449	38.18528929	39.88725417
1416090_atA	6.8431621	7.223511764	7.294063319	5.096762494	5.7765311	5.623612411	3.307916554	4.047699199	3.62277775
1416091_atA	0.509220969	0.783776617	0.634356371	0.69368608	0.58079495	0.76334607	0.831653676	0.595464463	0.920701648
1416092_a_atA	1.125975042	1.159072238	1.080994741	1.460434733	1.819174388	1.586696102	1.908731656	1.697715675	2.211739221
1416093_a_atA	4.111250133	3.925969235	3.842377213	3.685991037	3.686838581	3.485855192	2.695370002	3.86254963	2.52308778
1416094_atA	0.414553523	0.434412494	0.38533995	0.329530053	0.288123521	0.39891803	0.4305174	0.352930271	0.467135608
1416095_x_atA	7.599167424	7.280805509	7.140491048	8.451356384	6.399534222	7.050030939	7.85222542	6.724172808	5.983899295
1416096_atA	1.400283106	1.785105833	1.643256428	1.449742227	1.788078652	1.267037554	1.209301434	1.434733921	1.140611506
1416098_atA	0.387890236	0.470786409	0.452757478	0.720521084	0.479288107	0.665906535	0.561943331	0.461259701	0.663517001
1416099_atA	48.98667188	44.54430741	45.19736406	51.90344668	51.63162316	53.76858404	48.07421653	54.27459019	51.74124846
1416100_atA	14.3802988	11.06680619	11.76346527	13.55623153	13.97174465	13.18708138	14.22979039	12.69370113	10.82087017
1416101_a_atA	0.452539707	0.739681341	0.504520266	0.594395246	0.448680677	0.453338948	0.612776166	0.539762107	0.531912118
1416102_atA	7.054603545	8.029487718	7.478728119	2.853486205	2.936085043	2.91082708	2.826638243	3.333395458	3.167025069
1416103_atA	1.284062656	1.48071946	1.224563663	2.153238567	1.787274275	1.844268481	1.923023569	1.799573427	1.444002659
1416104_atA	1.852767389	1.681611194	1.8518925	1.833366576	2.111444764	1.938129352	1.761345023	1.52548807	1.480331724
1416105_atA	0.981002718	0.946926294	1.079594545	1.18544624	0.802249531	1.016139614	1.578855962	1.304617625	1.504312856
1416106_atA	1.474293404	1.813795887	1.580785429	1.689768502	2.028680345	1.328661769	1.65681371	1.772534708	1.272735765
1416109_atA	1.426797614	1.672861455	1.173321468	1.557588658	1.375778963	1.600670781	1.597996553	1.506514768	1.489720874
1416110_atA	2.696902277	2.983347357	2.748231518	2.570212158	2.906066353	2.147057742	2.123103549	2.867685896	2.024947784
1416112_atA	11.74027335	11.10473688	11.57118222	18.16583892	16.18714256	17.21477454	18.24520771	18.28139204	15.35915581
1416113_atA	2.94736023	2.514761337	3.214247291	2.345391992	3.004779693	2.609127849	2.572769028	3.150833468	2.561390881
1416115_atA	2.128040814	1.648209918	1.703664578	2.153522942	1.944613926	2.03117782	2.293369949	2.124313427	1.970346407
1416118_atA	2.3327906	2.388265111	2.563069728	1.481141793	1.894892561	1.865554778	1.99988316	1.860658038	2.102493356
1416119_atA	18.58341501	18.61024023	18.13699137	16.37475324	15.49383376	17.00584843	16.21974477	16.14478477	16.48129307
1416120_atA	7.299205729	8.377840961	7.497563825	8.429652873	7.957188587	8.664938097	7.361299671	6.797728774	6.738212414
1416122_atA	0.826285919	0.84941784	0.795152701	0.943722815	0.925098706	0.951750502	0.77417745	1.148368375	1.05665599
1416125_atA	2.883980267	2.828142897	2.56875448	3.009405686	2.442754661	2.837144271	3.51905297	2.436830132	2.963579123
1416126_atA	2.477440381	2.40139881	2.503169916	2.000358488	2.007773376	1.681433092	1.442115092	1.322746607	1.151051206
1416127_a_atA	2.000410927	2.15438118	2.416773032	1.903818813	2.396666622	2.615638443	1.985511835	1.455302556	2.094690242
1416128_atA	0.821249685	1.01808099	0.747403735	0.921744028	0.692431708	0.733754841	0.800448569	0.800009493	0.692654224
1416129_atA	0.709762687	0.90243444	0.750126062	0.549316097	0.587181789	0.578794744	0.503187889	0.624390954	0.641992523
1416130_atA	1.158454349	1.236215391	0.894253474	1.376582739	0.981493668	1.184884829	1.118624134	1.120826705	1.131712462
1416131_s_atA	0.340278603	0.212140262	0.332065768	0.156053933	0.214318127	0.229750685	0.234269169	0.181396328	0.230259706
1416132_atA	0.598174383	0.525237512	0.63835249	0.596572649	0.56829735	0.555390514	0.627815914	0.58804173	0.608123287
1416133_atA	1.270088763	1.298647619	1.680047326	1.925083249	1.541991748	1.731524386	2.23315287	1.47942143	2.121911515
1416134_atA	1.444185479	1.083781302	1.556326245	1.923811523	1.515424606	1.835621066	1.684957366	1.024041701	1.278544422
1416135_atA	8.027924256	7.322031552	8.531031315	7.316624471	9.434448489	7.141142842	5.740103433	6.315462804	4.516952441
1416136_atA	0.578181858	0.598451009	0.525813917	0.787847696	0.531435553	0.609149677	0.902591392	0.703167821	0.815560416
1416138_atA	3.813080603	3.240389689	3.464190291	4.122113313	3.404772878	4.139549755	4.515818065	3.858849187	3.107322965
1416140_a_atA	3.91395521	4.214037913	4.430756988	5.073461932	5.077616664	5.193444442	4.611870433	4.541032359	4.576554709
1416141_a_atA	87.68367951	87.53261579	82.40916067	83.53554083	81.43622121	81.4568354	75.30039089	96.05128863	87.61973507
1416142_atA	1.283996784	1.289368351	1.161193997	0.74157167	1.001698512	0.833861876	0.964607723	0.808835709	0.761814001
1416143_atA	11.72596329	11.98407428	12.01012224	10.22731331	11.38072116	11.51676477	11.57626831	10.06006026	9.548343153
1416144_a_atA	6.743114296	8.020101634	6.904668018	5.743465704	6.288682525	5.426831364	5.634317409	5.724413839	5.38870027
1416145_atA	9.639896394	10.27332987	9.936197621	8.659564492	10.52974096	8.772507397	9.562286093	10.9000334	9.138787447
1416146_atA	10.06531421	8.951278399	9.529482549	9.324956837	10.61188278	9.448849087	9.990861981	9.581574386	8.497452709
1416148_atA	1.13165364	1.237633531	1.383614174	1.563690211	1.555077634	1.595616594	2.239834833	1.638658798	1.787121849
1416149_atA	1.150874557	0.975591348	0.96253631	0.183828058	0.056411641	0.145950172	0.109709619	0.183021018	0.116402539
1416150_a_atA	10.84360008	11.44645396	11.50244325	11.32905088	11.22027761	9.205310553	10.17956788	11.08248387	6.634033241
1416151_atA	0.784943458	0.555778646	0.919935845	0.483579711	0.699470229	0.52574649	0.566265165	0.688677153	0.355171473
1416152_a_atA	3.09180331	2.788628167	3.330912926	1.892955682	2.301329846	1.980121658	2.128832567	2.41656873	1.400033847
1416153_atA	6.05982455	5.330634146	6.703296174	5.466654936	5.937858549	6.426602331	5.362292313	4.659712787	6.98686378
1416155_atA	1.439288257	1.345618945	1.152683889	0.945713441	1.589856686	1.552793681	1.352113929	1.951261984	1.094096869
1416156_atA	3.469548164	5.181738588	3.053717156	1.614948263	3.099262103	2.126850097	2.710499146	3.157517477	2.1457497
1416157_atA	0.767766836	1.006642695	0.705064927	0.456637782	0.970505069	0.552182778	0.681251198	0.562744677	0.478899273
1416161_atA	3.732124244	3.900899528	3.09642882	2.234676784	2.973265863	2.375531567	3.645168499	3.134907455	3.216400923
1416162_atA	2.776943246	2.958761727	2.88486527	3.50833847	3.845823341	3.555835542	3.628904896	3.519309694	3.110295364
1416163_atA	2.120018092	2.069167813	2.194486747	1.95747699	2.373257907	2.391977587	1.891553679	1.704240379	1.616844242
1416165_atA	0.457754249	0.610582465	0.57377575	1.025393082	0.81155712	0.950132525	0.926492172	0.983659996	1.233286815
1416166_a_atA	0.386995062	0.471727744	0.375355211	0.262767641	0.269987561	0.440492301	0.495533467	0.511724087	0.353767412
1416167_atA	3.340580398	3.17467574	3.694968529	3.362353919	4.480499009	4.041346972	4.912334144	5.134734902	3.683078872
1416168_atA	0.526060055	0.425376627	0.309378955	0.394642635	0.299058495	0.274354055	0.353175437	0.425527673	0.434571051
1416170_atA	5.12241529	4.243825661	4.556574961	5.825347547	5.664511467	5.364353786	5.624592827	6.070544035	5.78826327
1416171_atA	4.836538787	4.821942504	4.100596577	5.083774512	5.251498292	4.929941756	4.28916452	4.787553289	4.108941929
1416172_atA	3.185395684	2.714080391	2.809268281	3.459055119	4.043761276	3.712267292	3.415433762	3.299670453	3.098575944
1416174_atA	0.279390181	0.308490342	0.321017379	0.137406659	0.186994553	0.194264421	0.112960796	0.192225698	0.233909176
1416175_a_atA	5.981316802	4.999816743	5.448636231	4.484819027	4.323425211	4.334919908	5.880637934	5.436186692	7.19550802
1416176_atA	4.471627564	4.098355001	4.627195239	2.769757062	2.89402343	3.389452437	2.784286623	2.607735501	2.94780045
1416177_atA	6.061659872	6.444105471	6.629044916	4.939976238	6.081710126	5.182917351	5.605223075	6.24536377	5.419581451
1416178_a_atA	0.373541556	0.523482337	0.37567156	0.546417973	0.59221414	0.491117686	0.441911225	0.603069031	0.598983502
1416179_a_atA	1.950845855	2.249523796	2.51058846	1.135498589	1.256908497	1.557895657	1.862493379	1.485399943	1.414385314
1416180_a_atA	1.061293545	0.968016574	0.984133829	0.932356909	0.930933843	1.042379969	0.933568927	0.798554805	0.948698921
1416181_atA	4.366032906	4.321827879	4.531015135	3.745821293	3.825807094	3.877100689	3.911829872	4.105561284	3.4071427
1416182_atA	0.939851057	0.825075612	1.144543687	0.894400789	0.896172968	1.075795404	1.08498062	0.929290346	1.277303276
1416183_a_atA	6.597135724	5.327072888	6.057678548	10.21851815	7.662775479	10.94992667	9.896490882	12.8778357	12.23496051
1416184_s_atA	24.32538574	25.57307795	27.49084799	25.88544118	25.01640009	29.90913528	24.94212286	26.57188523	28.10870435
1416185_a_atA	9.033149599	9.263132731	9.388101292	9.821976345	9.831637718	10.30740093	10.11687768	9.870918948	9.030396998
1416186_atA	0.249682484	0.313913135	0.329632558	0.19818013	0.260658386	0.289796064	0.252221981	0.23262925	0.222599312
1416187_s_atA	0.692234901	0.612763082	0.592436714	0.31257538	0.347871642	0.41599258	0.40661662	0.369150316	0.482805822
1416188_atA	0.354518254	0.471162761	0.458514623	0.605984557	0.519846399	0.638591169	0.419883663	0.615740657	0.552742734
1416189_a_atA	4.839316757	5.431358413	4.500110963	2.781737218	3.496121856	3.5863814	3.834940785	4.4158204	3.433088792
1416190_a_atA	1.546604665	1.492646377	1.445268203	1.392808048	1.282498572	1.09391174	1.110460567	1.636578721	1.357641995
1416191_atA	6.075565622	5.827076153	5.463207805	5.141682392	6.01344266	5.552708154	5.963929907	5.767678975	5.180836568
1416194_atA	0.456984459	0.342906133	0.298854789	0.444025175	0.35641371	0.392156889	0.275858432	0.347181841	0.449776799
1416195_atA	1.126938133	1.010856205	0.905150951	1.245119521	1.162157961	1.30108334	1.273126093	1.393446451	1.347971489
1416197_atA	8.274329962	8.91609763	8.136275782	8.580530951	9.199520603	8.128138389	7.174855887	8.177886859	8.038863768
1416198_atA	1.309657231	1.363091151	1.571975765	1.20432875	1.170129013	1.358283719	1.322112028	1.200345255	1.344086949
1416199_atA	1.01944228	0.975336811	0.809084315	1.408407731	1.397144926	1.279191724	1.490672202	0.953412406	1.174825858
1416202_atA	8.938544164	8.574585092	9.020101537	11.10910376	9.473917464	10.21341717	8.709626776	8.784727565	9.097582286
1416205_atA	0.718638335	0.756123578	0.636079497	1.427499541	0.971563938	0.996571423	1.323593632	1.217206619	0.779731666
1416207_atA	0.848850395	0.676009604	0.688034046	0.933353359	0.624106754	0.758239543	0.715635286	0.708921486	0.806491197
1416208_atA	1.992851577	1.906238583	2.185273137	1.340799246	1.418310931	1.88444483	1.646769211	1.355493019	1.570123126
1416209_atA	7.994125243	8.135325469	8.542559675	10.2164388	11.80901748	12.17217061	9.833648665	10.28843628	11.26402986
1416210_atA	3.347169843	2.977308901	2.434306123	3.518380325	3.084272072	3.348673045	3.345528404	3.291652828	2.891086628
1416212_atA	8.207913085	9.001026914	8.276227341	6.378702909	6.994456883	6.920080762	5.689867324	6.339832016	4.882584716
1416213_x_atA	1.001023181	1.132084407	1.189924121	0.769382422	1.126651789	1.135498983	0.866937617	0.855088054	1.149953007
1416214_atA	5.806525026	5.904803379	5.682582498	6.695519573	6.458421842	6.103673694	6.489202534	6.29711307	5.920777798
1416216_atA	1.326992854	1.128873139	0.993917049	0.907570771	1.119780506	1.190480617	1.153129836	0.817764107	1.199580721
1416217_a_atA	45.20786048	40.71398987	41.57033342	44.61165839	49.1444642	50.3824381	41.35581472	44.20679222	41.92963246
1416218_x_atA	1.319855992	1.958327938	0.819794343	1.130740652	1.670138218	1.461640135	1.406860647	2.074755717	1.689860877
1416219_atA	49.00316253	51.99144887	48.12554464	46.12407918	52.29673334	54.5738405	45.40844229	54.92128006	54.82056281
1416220_atA	3.70953024	4.05982206	4.114337564	2.34131974	3.590211167	3.328030753	3.02414527	2.785479633	3.130121944
1416221_atA	0.443948216	0.540784093	0.57804442	0.492833506	0.365526567	0.767560092	0.663526412	0.289478606	0.523964014
1416222_atA	1.015805707	0.845842947	1.445390749	1.605543408	1.055657623	1.371537021	1.644768025	1.131607146	1.205845448
1416223_atA	0.780932096	0.785292026	0.813913518	0.962377824	0.936228184	0.83918163	0.883596012	0.897040967	0.85605084
1416226_atA	1.83916147	2.064940666	1.692047713	1.920405846	1.664829561	1.552814162	1.748144459	1.45753511	1.573767151
1416228_atA	5.005990411	4.387946361	4.626344228	4.370179442	4.410718224	4.028412259	4.012274864	4.039042075	2.879932191
1416229_atA	1.022878968	1.270207559	1.204078132	1.034056286	1.098507706	0.924677264	1.184681407	1.260936018	1.142896396
1416230_atA	1.183365221	1.137775146	1.069189519	1.066713928	1.124549958	0.965788898	1.071705182	1.202372988	0.97161362
1416232_atA	0.384718853	0.48607868	0.397855255	0.031267502	0.023465694	0.042924748	0.00695863	0.043598017	0.009775307
1416233_atA	18.01014923	19.39971668	18.31597595	21.22073326	20.00025005	20.44426572	17.76095258	22.25258585	22.26526337
1416234_atA	6.333437552	6.595732766	5.669234111	5.579672445	6.014953706	5.025416052	5.49742679	5.776226861	4.731956707
1416235_atA	7.150737659	6.652821972	6.386799592	6.947171104	7.470270493	7.055483362	5.71484584	6.462704458	5.297454435
1416236_a_atA	0.512962484	0.418996363	0.523709311	0.113568059	0.232831963	0.291474572	0.212957677	0.145078283	0.179364524
1416239_atA	3.456419246	3.858250801	3.184348445	4.457509912	4.686671576	4.573900344	3.347202866	3.37670611	3.054539062
1416240_atA	23.80547606	24.17668779	23.07401126	24.75424234	23.23684237	25.13212079	21.94849	23.33238225	22.60345882
1416241_atA	2.062627913	2.084083277	2.080417262	2.234210409	2.31170721	2.486637205	2.051934404	1.872949606	2.058860358
1416242_atA	3.520691885	4.223460359	4.242075417	2.699841726	2.561282016	3.033995863	1.393206299	0.739520686	1.067386123
1416243_a_atA	33.52537253	32.79227166	29.90404223	30.06159259	34.47236678	34.53170237	26.34329306	29.87294847	28.89275961
1416244_a_atA	20.16742573	18.36590661	19.01006035	13.75977589	15.62048896	12.82090884	13.68520474	12.49914343	8.588235666
1416245_atA	6.035436109	5.971794562	6.000851452	6.453527698	8.262149477	6.796406788	5.622916096	6.757258314	6.107641843
1416247_atA	3.213468399	2.909192751	2.708406483	2.769675162	2.606674747	2.975662217	2.590046837	2.579624882	2.670407576
1416248_atA	4.014230158	3.642623143	3.828540912	3.584521435	3.358012253	3.693315798	3.44189842	3.21982419	3.794956784
1416249_atA	2.09633834	1.956221183	2.225295606	1.780955099	1.925524758	2.18415288	2.004071582	1.764760593	2.124840803
1416250_atA	1.137379938	1.125698234	1.114234087	1.593053651	1.347025916	1.787555088	1.228260512	1.97029218	1.88812895
1416251_atA	6.195159158	5.627775281	5.838510367	7.033703049	6.920454258	7.545302571	7.69657312	6.780646658	7.128390803
1416252_atA	2.364465817	1.663498098	1.983272679	2.671636261	2.125721308	2.022769346	2.763519218	2.543503466	2.300368891
1416253_atA	0.59501254	0.679788583	0.674195703	0.633616266	0.712497944	0.92795873	0.757265163	0.655063662	0.846373527
1416254_a_atA	0.943174172	0.824039052	0.976644934	1.169944382	0.921690331	1.150383916	1.322667913	1.025819096	1.112133203
1416256_a_atA	48.52275317	46.18912198	45.71164689	44.19544693	38.99223479	48.2705799	41.91537524	49.15889914	46.8251959
1416257_atA	0.808515771	0.832929696	0.416963965	0.478459821	0.503450527	0.401325652	0.590233786	0.717345568	0.583300354
1416258_atA	1.970902662	1.530320253	1.950677832	2.258696247	2.106209501	2.895259456	2.793530194	1.585614571	2.155672066
1416259_atA	0.383529755	0.394458459	0.410615878	0.377007508	0.581475261	0.313316124	0.31787516	0.394086884	0.244093839
1416260_a_atA	0.844484689	1.01188572	0.981486845	1.247633397	0.850301248	0.779892217	1.247051689	1.105872457	1.253558121
1416265_atA	0.438316183	0.427104758	0.543252149	0.521255095	0.566653831	0.524724275	0.446715432	0.519021195	0.464642196
1416267_atA	0.267717029	0.273100489	0.262801887	0.202594998	0.176040265	0.191043487	0.214384146	0.186482957	0.164618704
1416268_atA	0.633540916	0.567412844	0.594079505	0.870005951	0.731929769	0.902881225	0.960564511	0.801467823	0.938211572
1416269_atA	9.154444444	9.38540181	8.961756238	8.61604372	8.735709015	9.11974665	7.582877648	7.013096348	6.554354803
1416270_atA	5.46372399	5.66728092	5.911837994	5.857311314	6.646427774	7.042546373	5.244444721	6.117322998	5.411903132
1416271_atA	0.703579149	0.970932396	0.697796841	0.492787551	0.512609965	0.388172933	0.482124844	0.633791125	0.486725077
1416272_atA	1.961494362	2.030612145	2.249428003	2.308038747	1.980063292	2.181299233	2.110771981	2.176945735	2.231080234
1416274_atA	0.131889881	0.240596686	0.212617895	0.193795293	0.207625443	0.218981694	0.163134284	0.270871707	0.216170309
1416275_atA	0.382803803	0.555027532	0.452217824	0.601291002	0.473462968	0.490631155	0.476737752	0.501045829	0.548749963
1416276_a_atA	50.53931403	51.01290988	46.42785757	48.31877282	50.06640675	51.79253577	45.72463868	51.61213775	54.12910571
1416277_a_atA	71.61149936	70.30915237	66.59397634	68.58782758	75.74444048	75.33833367	66.03283723	79.59865709	72.74467184
1416278_a_atA	10.58765433	10.86638035	9.913367839	12.20945358	11.57867954	10.80078151	8.601717044	10.81669379	9.577000707
1416279_atA	1.782879753	2.32176255	2.430917966	2.337297537	2.52851845	2.353271299	2.33498644	2.430162053	2.726222872
1416280_atA	13.31054187	11.32348035	12.41309286	13.55011178	15.27965152	15.24113844	13.36317723	12.81993948	12.21864635
1416281_atA	3.471208586	3.750849459	4.158562892	3.308766266	3.985584869	3.599038486	3.605825464	4.332091631	3.291854471
1416282_atA	5.873348491	5.893171908	6.339390349	4.753578566	6.232926065	6.126459634	4.653055829	4.739210854	4.847133755
1416283_atA	10.7208288	8.778442646	8.699962629	12.96373023	10.23380317	10.31775507	13.04620941	10.74316285	10.95737361
1416284_atA	2.264606543	2.270945884	2.406583596	2.842336424	2.365518625	2.237484678	2.92411549	2.309731539	2.39206172
1416285_atA	5.822656786	5.546011811	5.283158887	6.362347926	5.705384693	6.476502471	6.54932205	6.245857618	5.861461426
1416288_atA	9.319873348	9.977747775	10.26877263	8.559942191	11.35454484	8.292507557	6.748440009	7.035842918	6.253936049
1416289_atA	0.851169534	0.903304869	0.770298648	0.896882815	0.727108509	0.992174894	0.994178529	0.902816934	0.985987777
1416290_a_atA	2.748856902	2.680901835	3.038235568	1.4744542	1.479957062	1.497318234	1.6696036	1.178024258	1.190643104
1416291_atA	6.355472782	5.825992094	6.326028345	5.277861688	6.115125829	6.597991834	4.641531995	5.009987205	4.975847697
1416292_atA	1.936826534	1.924092596	1.915586686	1.818033068	1.774783719	1.59995168	1.34011816	1.564966284	1.589561706
1416294_atA	1.272446517	1.490544167	1.748879348	2.06293922	1.93718367	1.802983898	1.702003746	1.693619245	2.168814153
1416299_atA	2.080542753	1.951357692	2.113475059	1.636701824	1.559594866	1.848967669	2.076436448	1.557836218	1.605596776
1416300_a_atA	28.89172777	29.80156543	29.17183256	26.65079708	27.3211883	27.34076179	25.2317956	26.52090743	25.17921251
1416303_atA	1.705382796	1.566271453	1.554758115	1.736087526	1.203449281	1.616641192	2.022737969	1.657550171	1.950165862
1416304_atA	1.519806228	1.165751584	1.137699291	1.29131342	0.947109987	1.552283939	1.972912534	1.056699357	1.427137132
1416307_atA	2.751312327	2.332366779	1.924870646	2.556491626	1.969851803	1.993183807	2.22063752	2.243294259	2.448494185
1416308_atA	1.55745533	1.506336878	1.587307576	0.93410866	0.876627077	1.214220049	1.09929976	0.888315569	1.422204311
1416309_atA	2.282398725	2.210584049	2.030570724	2.95003498	2.652285613	3.294116954	4.067856544	2.903393117	3.650598041
1416310_atA	0.234310748	0.187021466	0.203119934	0.328573415	0.224694582	0.232269586	0.235219845	0.208143062	0.308509351
1416311_s_atA	3.062608504	3.014373704	3.231912005	2.346236017	2.064254684	2.497619423	3.080183003	2.623131253	2.468422871
1416312_atA	5.584139787	4.841814638	4.582388954	5.361590831	5.241909398	5.685848772	6.285757749	5.66704105	5.604569027
1416313_atA	0.462224669	0.352556982	0.462192351	0.337140615	0.310666055	0.392335071	0.319576621	0.369401564	0.346041898
1416315_atA	1.429146281	1.597320527	1.399322698	1.928402475	1.4494612	1.42576542	1.50338268	1.653829247	1.666567255
1416316_atA	1.460401283	1.554389989	1.658268259	1.432545493	1.147897323	1.004367751	1.128049218	0.874829209	0.913622347
1416317_a_atA	0.563200809	0.6014916	0.529849297	0.751878563	0.581549564	0.547461289	0.557302486	0.743578656	0.6720555
1416319_atA	1.216187515	1.014576549	1.327150176	0.919362102	0.9499912	1.002030673	1.178330706	0.905670781	1.214131861
1416320_atA	0.443852588	0.38657483	0.35199939	0.465713672	0.516970185	0.496515494	0.389904225	0.522864785	0.409670518
1416323_atA	0.448541747	0.505228563	0.535757581	0.543419294	0.655057065	0.539918011	0.732504917	0.634124301	0.790324524
1416324_s_atA	0.621983607	0.673163326	0.548604893	0.757959868	0.571029048	0.71561939	0.720834738	0.586057465	0.709613687
1416326_atA	2.467309762	2.508943329	2.536658892	3.647525317	2.830032337	3.893774272	2.960749438	3.06493359	3.279002817
1416327_atA	2.402660065	2.510472829	2.687460271	1.343970597	1.852174268	1.810985033	1.766434205	1.492079401	1.815779403
1416328_a_atA	3.230844907	3.366683648	2.998966526	2.734881294	3.188718297	3.176739664	3.344493778	3.517056657	2.582145485
1416329_atA	2.646955604	2.562837176	2.554094401	1.995075935	2.274428683	2.322964383	2.321679237	2.381339425	2.548868234
1416330_atA	4.865590493	5.80174509	5.110272076	5.030041259	5.607959719	4.213446474	5.535004607	5.625962952	4.684958772
1416331_a_atA	2.209124373	1.903934106	2.127935434	2.168549325	2.60814262	2.503492839	2.679215307	2.361071196	2.802266362
1416332_atA	0.584398787	0.493418461	0.429961282	0.808208502	0.502974491	0.601417749	1.112557047	0.689682371	0.632470183
1416333_atA	0.946251972	0.590996913	0.715106401	0.714610631	0.44772247	0.511500783	0.647082884	0.55502336	0.512947533
1416335_atA	52.06438091	49.50509123	49.79867722	51.25554909	46.27297694	54.59541352	46.23902504	53.15039303	49.44040762
1416336_s_atA	5.406470098	5.937843303	5.46294002	4.133417794	4.879056133	4.442034081	4.43810763	4.400747811	3.637210902
1416337_atA	3.034390417	3.24638951	3.121214792	1.880224775	2.346363561	2.55540009	2.66969039	2.348950312	2.13754724
1416338_atA	1.844388051	1.83579523	1.705588997	1.579496919	1.854203387	1.576278242	1.671418734	1.759626399	1.66022765
1416339_a_atA	3.316312344	3.591895111	3.27468948	3.473590102	3.465716884	3.519468607	3.238621534	3.607371577	3.69955186
1416340_a_atA	1.514320702	1.650553029	1.423679762	2.097116563	1.957138566	2.159234669	1.644806597	1.920668473	2.436075911
1416341_atA	3.758291222	3.224933332	3.803394111	2.940539125	3.30303063	3.692535255	4.302591975	3.169164996	3.639872447
1416342_atA	0.419925022	0.36820856	0.151651641	0.19358258	0.151317962	0.206646838	0.09238988	0.119388427	0.14229608
1416343_a_atA	0.204436327	0.179255561	0.108540411	0.146737349	0.093084931	0.216013582	0.290471624	0.136011516	0.185530096
1416344_atA	0.27150011	0.204658894	0.210762237	0.219684351	0.21022626	0.279926176	0.256636818	0.195549724	0.191566788
1416345_atA	5.588162506	4.682046678	5.048509117	4.733715531	4.408146038	4.330125144	3.939755713	4.078782005	3.597165203
1416346_atA	3.074224643	2.581859335	2.942098582	3.030963597	3.035436884	2.868047404	2.385894149	2.478641036	2.137234118
1416347_atA	0.977977161	1.383501906	1.485812626	1.187955566	1.424682318	1.254109667	0.922374087	1.024851884	1.018663742
1416349_atA	3.475442548	3.21058376	3.423350851	5.401442027	4.584661203	4.293899299	3.002365928	3.925311501	3.105677935
1416350_atA	1.155626408	0.831218383	0.951021567	1.046243468	1.155768396	0.716047437	0.797372597	0.602819377	0.797269953
1416351_atA	4.14939668	3.881188753	3.991413028	4.100871627	4.112335496	5.193838127	4.587931081	4.377996689	5.715056039
1416352_s_atA	3.10338992	2.490062074	2.842194455	3.441235035	2.660152141	3.317999751	4.073642285	3.328092856	3.425485351
1416353_atA	1.589882393	1.909270311	1.638254754	1.50267468	1.693530346	1.716760061	1.316176539	1.353683762	1.483444802
1416356_atA	0.983401357	1.000808778	1.071620006	0.918804727	0.888754073	0.869540886	0.833064943	0.987501538	1.049789976
1416357_a_atA	0.519763399	0.914222725	0.671441605	0.404034067	0.502988579	0.361611486	0.478449651	0.376219845	0.350338035
1416358_atA	0.997436579	1.203605	1.390070509	0.995724792	1.206664514	1.244369946	0.872575878	0.941266489	1.222350203
1416359_atA	1.377302957	1.459388278	1.352113159	1.310830655	1.090809324	1.180501955	1.581583202	1.334881145	1.324453235
1416360_atA	0.73298588	0.754350222	0.74569082	0.797293501	0.614388115	0.683295577	0.820361272	0.736629289	0.684908062
1416362_a_atA	8.479736194	8.001874905	8.245091693	9.331099341	9.700188079	9.130715214	9.362916284	9.142960438	9.474373535
1416363_atA	0.148331102	0.221112721	0.214799886	0.228402156	0.201765993	0.199819021	0.173489398	0.20784334	0.247404502
1416364_atA	27.84161879	30.02267247	29.02977049	26.58370729	31.75284758	31.32565024	26.69345515	30.26727545	33.27598133
1416365_atA	39.56901308	41.25561007	36.35386428	48.15997773	47.19123845	46.66860062	40.14979414	50.47519614	53.11442861
1416366_atA	3.549477832	3.253673383	3.427628599	2.490175342	2.3274539	2.65249919	2.555280209	2.613151892	2.166826503
1416367_atA	0.919923722	0.995043041	0.93514284	1.201855823	1.21157939	1.441100929	1.481610145	1.44626765	1.329742289
1416368_atA	9.645802135	10.62352396	11.37547244	9.081235961	10.82858723	12.91951214	8.27329119	7.218552834	8.407305073
1416369_atA	0.848918538	0.954964691	1.082376782	0.855168394	0.998362849	0.9338458	1.079753033	0.887940063	1.178143146
1416370_atA	0.718760539	0.710065179	0.801073013	0.691213381	0.977674017	0.860611291	0.831841996	0.506025951	0.546430811
1416372_atA	1.585643888	1.865410256	1.704304538	1.934508579	2.023674579	1.543829952	1.797618212	1.878293172	1.606111841
1416373_atA	1.230765611	1.136988806	1.281706201	1.472530914	1.205469311	1.361294385	1.762508978	1.551568679	1.742029879
1416374_atA	0.818712942	0.843570287	1.045592692	0.93512331	1.089375535	1.037671679	0.782807279	0.818598869	0.926886279
1416376_atA	1.181884243	1.373681744	1.076197309	1.219919333	1.588450164	1.249981664	0.947030416	1.325313703	0.990475872
1416377_atA	0.627515016	0.679411094	0.678775956	0.674915045	0.951790822	0.826861338	0.931769675	0.912332033	0.753541657
1416380_atA	1.328557875	1.00714268	0.898965351	1.704178359	1.505442614	1.644640614	1.68019037	1.417123821	1.642200392
1416381_a_atA	1.206860986	1.436909403	1.428232102	1.05140317	1.564611993	1.584151941	1.449082939	1.325011023	1.80671699
1416382_atA	0.576501902	0.499154426	0.460318085	0.846450589	0.601019107	0.612192429	0.605312787	0.682689309	0.50965044
1416383_a_atA	0.767292105	0.676071648	0.665411002	1.190965393	1.20316525	1.116128772	1.272000709	0.929691796	1.331689097
1416384_a_atA	1.860647011	1.708983104	1.417559292	1.921199822	1.850876814	2.23077838	1.9892737	2.258594428	2.423015509
1416385_a_atA	4.021710006	3.845467091	3.522413045	3.58495141	4.047724079	3.814320451	4.879743408	4.679612337	2.858639833
1416386_a_atA	3.474761116	3.562277813	3.57739288	3.865677455	4.356581877	4.156287056	4.458618647	3.677955355	3.612365279
1416387_atA	1.42355627	1.54655386	1.439617492	1.844932682	1.74417879	1.4507519	1.75340381	1.618991379	1.525339741
1416389_a_atA	1.097284496	1.139868265	1.450587588	0.863417548	0.749657178	1.006987007	0.725658911	0.779530298	1.029325805
1416390_atA	0.092735019	0.110069898	0.122788601	0.137822529	0.112099593	0.086047703	0.086281613	0.194920466	0.105541847
1416391_atA	1.293305142	1.369538686	0.986623319	0.817350822	1.048595471	0.855431945	0.487217657	0.761923838	0.50059075
1416392_a_atA	11.14533804	12.37019912	10.43409566	13.16242883	11.94655675	11.8939969	11.12513938	12.03242341	10.57198283
1416393_atA	10.77763749	10.35182752	11.05982687	9.719510292	10.55269068	10.2407248	9.20592986	9.134767576	8.447897603
1416394_atA	2.395216559	2.692628758	2.45854518	1.910361716	2.15496516	2.255805821	1.862888171	2.261357243	1.825601933
1416395_atA	2.103059528	1.942142057	2.370573359	1.870842671	2.032041002	2.169104101	1.773898945	1.847968205	1.629319241
1416396_atA	0.440173311	0.408331	0.462811887	0.533538054	0.387237003	0.33132505	0.50761432	0.470192878	0.516593146
1416397_atA	0.427237012	0.286593495	0.365008736	0.348556571	0.337665379	0.285374276	0.291199266	0.362555973	0.329883167
1416399_a_atA	1.533821006	1.17634445	1.514883154	1.174530784	1.246183479	1.528960948	1.329270464	1.279877458	1.940497624
1416400_atA	1.258025151	0.972257357	1.074751726	0.910023222	0.838182886	0.938271911	0.828061753	0.749892621	0.759574718
1416403_atA	0.388844922	0.406278788	0.47835089	0.413333589	0.421201909	0.416144137	0.354470536	0.333897798	0.378258843
1416404_s_atA	47.37038401	45.57720841	43.83583759	47.06729467	53.80891545	54.11145408	45.73223955	50.20747163	54.22336025
1416405_atA	1.916592555	2.064779308	0.862816001	0.198946351	0.090151639	0.175649266	0.269699228	0.305620136	0.20683743
1416407_atA	1.177225521	1.142479551	1.035509917	0.962061599	0.851184699	1.184179382	0.906357796	0.956284459	1.137888698
1416409_atA	0.553529476	0.594509763	0.680723523	0.876041529	0.8724984	0.858786232	0.903449043	0.851750373	0.938978497
1416410_atA	1.19346631	1.154663279	1.215847044	1.546152227	1.333028859	1.850317121	1.580219582	1.60200257	1.76891307
1416411_atA	1.203808172	1.088153899	1.288071761	0.736328929	0.61903123	0.825591533	0.720441081	0.809183905	0.746630262
1416412_atA	0.116805072	0.098014758	0.16764345	0.216711926	0.183720469	0.186136761	0.123333154	0.085026405	0.155752787
1416415_a_atA	57.36380717	57.83945621	51.13197283	56.49760681	55.04174719	49.00938779	44.63678334	50.2320047	40.29685525
1416416_x_atA	2.044381443	2.562403098	2.868637062	2.098811439	1.858457039	2.473431691	2.106368011	2.053131114	2.278586427
1416417_a_atA	4.436220373	4.33919327	4.767643789	3.414028296	3.789398839	3.906335781	4.455389977	4.100713841	4.250246589
1416418_atA	0.222762752	0.248963027	0.232221552	0.132193949	0.204090959	0.285688314	0.255670963	0.214700993	0.282223135
1416419_s_atA	1.230081908	1.372065883	1.523320642	1.60083188	1.211520312	1.271964305	1.505758237	1.793433332	1.716067905
1416420_a_atA	51.44352848	54.86111325	52.17519858	57.57297712	57.50288889	59.73964734	51.05804767	61.72704467	55.35879388
1416421_a_atA	0.715868997	0.772070148	0.735795494	0.792926636	0.801838254	0.819829624	0.70528108	0.801518573	0.758180868
1416422_a_atA	0.541099708	0.692171395	0.558797506	0.426339999	0.523084582	0.500177447	0.442252243	0.520156134	0.64276149
1416423_x_atA	0.564520061	0.41181635	0.576499892	0.476755845	0.516054241	0.421898992	0.576338253	0.513682636	0.419004757
1416424_atA	2.372970085	2.455826732	2.672162501	2.879512219	2.762462451	3.638898521	2.317631488	2.937241015	3.647119654
1416425_atA	1.232812177	1.13416389	1.494204727	1.135223314	1.201513324	1.521867792	1.230266235	1.005623693	1.171177295
1416426_atA	1.718881959	2.091969406	2.350573471	1.720831368	2.007961973	2.365013579	2.089024404	1.592027761	1.86007949
1416427_atA	4.743575602	6.103158825	7.401247559	5.115058053	5.745124066	6.022501768	6.803706309	7.242728603	8.726168582
1416428_atA	1.975447812	2.226347215	2.218051803	2.1688519	2.477965441	2.295633998	2.47233538	2.826885445	2.643615145
1416429_a_atA	0.831294443	1.365936521	1.057622581	0.444893543	0.435008779	0.733444672	0.670036845	0.496347223	0.802974236
1416430_atA	0.80815075	0.980116213	1.104396403	0.573166072	0.734833476	0.888310329	0.921597436	0.669470809	0.838807297
1416431_atA	2.538721534	2.512127325	1.737162631	1.171568733	2.069339979	1.880116571	2.240898956	2.288721401	1.467484609
1416432_atA	0.120913947	0.108086434	0.111872289	0.14049884	0.167595904	0.249720753	0.140894124	0.26359986	0.395757649
1416433_atA	1.955756707	1.91749052	2.343359169	2.443553743	2.926091689	2.275681224	1.825369346	2.630386487	1.893717514
1416435_atA	0.886742541	0.775877307	0.802707408	0.849508191	0.672465678	0.85820822	0.758963448	0.890743843	0.718218441
1416437_a_atA	0.451123465	0.407936239	0.442360396	0.696751644	0.494484003	0.506407683	0.515907669	0.685374974	0.496809904
1416438_atA	3.973957544	4.390914454	4.506610416	4.39533868	5.035507334	4.733449715	4.232825021	3.977525063	4.354750229
1416439_atA	8.312580995	7.869992476	7.554969608	10.46141093	9.662491458	9.099243172	8.208377451	8.971797905	6.803366941
1416440_atA	2.977686213	3.615094419	3.516871263	2.70887803	3.008235784	2.756557184	2.753302281	2.615564235	3.09646123
1416442_atA	4.466532726	3.912308279	4.049583587	4.635246655	5.350854677	4.442534721	6.028444317	5.152989052	4.385629141
1416443_a_atA	12.18138681	12.34976792	12.52420083	18.35650677	14.12107689	14.29943487	17.31594972	14.17943107	15.45658696
1416445_atA	2.289090385	2.511936422	2.721382696	1.943472083	2.492305608	1.696158731	2.047634805	1.810053462	2.03121478
1416446_atA	0.234796381	0.28293315	0.322136174	0.248933359	0.284745368	0.263338157	0.185966631	0.246127672	0.27548895
1416447_atA	0.38629455	0.382297003	0.451937331	0.360836117	0.304101753	0.461585169	0.329380842	0.284977767	0.448183502
1416448_atA	1.280126252	1.886966431	1.77046325	1.595244478	1.857400442	1.32961526	1.128301068	1.643513069	0.956846924
1416449_x_atA	0.45940604	0.491463747	0.466018949	0.490182447	0.440995475	0.396123322	0.717516673	0.563264469	0.502034973
1416451_s_atA	0.670671676	0.852472294	0.79615349	0.729718004	0.664661637	0.738607634	0.725325154	0.726974001	0.610079398
1416452_atA	1.095708117	1.149349801	1.227007766	1.295087647	1.264538711	1.421612385	1.260860323	1.094352384	1.403573497
1416453_x_atA	24.45442619	23.08083412	24.66771617	21.21117825	30.71227087	31.15265641	21.1930765	25.70865348	25.25363593
1416454_s_atA	4.265792031	4.047622423	1.756815307	1.429355941	1.132580088	1.169542493	1.990882363	1.773192413	1.570740296
1416455_a_atA	0.327049288	0.252944499	0.075704989	0.023081775	0.040118271	0.051683601	0.039543948	0.034478634	0.033193026
1416457_atA	1.799958703	1.356186812	1.370265786	3.416849298	2.095575373	3.076031406	5.224750515	2.83723576	3.454294928
1416459_atA	0.354463285	0.335224317	0.214818041	0.421885774	0.321133627	0.35480688	0.396252203	0.362730754	0.330689799
1416461_atA	14.21069044	15.15936591	15.48099807	14.40603547	14.58232084	13.53038379	12.59612418	14.01721241	14.21675633
1416462_atA	13.50125189	14.7851498	14.88878534	15.48552353	14.57136859	13.56649812	12.42137213	13.86154804	13.48239232
1416463_atA	0.521094008	0.350268641	0.489561312	0.413682347	0.569223064	0.391138314	0.488069182	0.437695893	0.357080842
1416465_a_atA	4.622321644	4.53952593	4.666505129	3.43133878	4.271699722	4.119094066	4.18477388	3.82729074	3.996732741
1416466_atA	7.414522145	6.76862079	6.79132246	6.652462901	7.185732582	6.758895209	6.598475886	7.373256819	6.998757913
1416467_atA	4.083375033	3.142319887	4.896661562	5.481017018	6.648181951	5.649923311	7.241705013	6.640560104	5.544655906
1416469_atA	0.953806778	1.501723379	1.000053404	0.883351108	1.311276613	1.106227481	1.532958024	1.257385778	1.502254867
1416470_a_atA	3.628469396	3.20614071	3.851012135	3.352835314	3.340461398	3.133855309	2.958888925	3.171431687	3.507886597
1416471_atA	1.143903511	1.170283267	1.33588949	1.087787264	1.15260088	1.267952359	1.480369046	1.227094948	1.581926499
1416472_atA	0.566880541	0.708183872	0.462828907	0.639374294	0.478192201	0.467672039	0.631187526	0.687136212	0.61972313
1416474_atA	0.148028773	0.208946948	0.196459084	0.235249	0.1468564	0.170349083	0.192460727	0.206992193	0.282904064
1416475_atA	0.922976536	0.975932247	0.755592728	1.24356342	1.235815204	1.213906011	0.932942706	0.993753146	0.735822303
1416476_a_atA	2.029608004	2.526299629	2.304446417	1.770169318	1.749109571	1.765734017	1.841964211	2.018072494	1.729325711
1416477_atA	3.059757848	2.875993742	3.135967915	2.773867989	3.409628675	3.187881177	3.173526282	2.658214907	2.731673026
1416478_a_atA	14.8719972	14.85801127	15.29202829	13.20237785	12.36092419	12.98125013	13.51558044	13.80201324	11.57245594
1416479_a_atA	1.832971798	1.931908272	2.372722444	1.983673629	2.130545294	2.051217069	2.166047357	2.209302987	2.160325799
1416480_a_atA	2.99064023	3.394512363	3.344626681	3.289242206	3.62759649	5.718679369	2.902072954	2.984117838	3.463436756
1416481_s_atA	0.119663497	0.127233431	0.173009811	0.079542686	0.175851214	0.147164451	0.135302603	0.139641636	0.157277786
1416483_atA	0.725315003	0.678897927	0.678249918	0.696964584	0.73720775	0.710472129	0.885295431	0.574117279	0.909284006
1416484_atA	0.378920551	0.334388433	0.397318324	0.496839328	0.460273922	0.545248688	0.562047474	0.439338561	0.470514386
1416485_atA	18.42961587	16.35337574	16.35474786	16.53441283	17.61495604	14.90914595	14.93839612	17.72905663	11.64579024
1416486_atA	5.040925143	4.381517007	4.423833164	3.816385005	4.250097445	4.089460738	4.320625334	4.501822689	3.941718405
1416487_a_atA	1.388875939	1.501555202	1.536394437	1.109584051	1.462331222	1.222466953	1.076354195	1.056517294	1.041126908
1416488_atA	0.260501575	0.287299383	0.181326796	0.430432043	0.264819329	0.698928057	0.494132638	0.583041809	0.949894688
1416489_atA	1.075276523	0.896789836	0.920927556	0.863386153	0.826260393	0.937268356	1.172672025	1.024414931	1.242208549
1416491_atA	0.69549169	0.759512113	0.78525624	1.146873595	1.083476775	1.062853864	1.676487496	1.439305993	1.276386597
1416492_atA	6.155602048	5.691941548	6.693324597	7.023329043	8.094707404	7.359314864	4.922859654	4.230975788	4.756334915
1416493_atA	5.403249197	4.983987669	5.345348485	4.927108831	5.124113707	5.159462374	4.80285659	4.496574706	5.725527504
1416494_atA	2.299661662	2.384451589	2.364754714	1.554760832	1.506022037	1.546770074	1.692231517	1.800888836	1.433104619
1416495_s_atA	1.398911157	1.496773526	1.435775462	0.885084659	0.993920601	1.012127668	0.890203101	0.761911094	0.718218441
1416496_atA	15.20128772	15.5745808	14.9657848	14.81401143	15.47374708	13.94420814	15.37182749	14.700315	14.27829179
1416497_atA	2.533320052	2.501959446	2.510506763	1.448877727	1.20784154	1.416478551	1.200007947	1.483508757	1.96547485
1416498_atA	0.68347078	0.749993533	0.541790907	0.704612911	0.530413041	0.642982918	0.96039888	0.686162854	0.91891594
1416499_a_atA	0.667088708	0.659825087	0.588215474	0.415558768	0.284017339	0.490028112	0.485877634	0.515920652	0.542566239
1416500_atA	1.204980235	1.064588693	1.301013933	0.981626609	0.830941227	1.108548629	1.15565741	0.981627711	0.919063425
1416502_a_atA	1.927197904	2.379965359	2.369540799	2.239119862	2.537834673	2.438370972	2.045626812	2.220402038	2.415468793
1416503_atA	0.530819856	0.538587795	0.576638323	0.36133548	0.472726986	0.718528562	0.193865641	0.26818809	0.312337165
1416504_atA	0.935810167	0.682667815	0.626249755	1.207374976	1.047029891	1.003166215	1.282287983	1.034207676	0.890791148
1416505_atA	1.751722424	2.262077967	1.675919357	2.396945793	1.817163447	1.977568394	2.313068694	1.864451788	1.953594331
1416506_atA	8.310945559	9.432127689	8.425619447	7.342953059	8.183370584	7.812007076	7.410421742	7.023235014	6.219231592
1416508_atA	4.236504096	4.383135141	4.8632974	3.944071721	4.848435297	4.819521084	3.695826627	4.46602216	4.260343669
1416509_atA	1.654586605	1.873603193	2.100966335	1.037962463	1.59122458	1.427255962	1.392502935	1.581716134	2.028773329
1416510_atA	3.235519529	2.960170776	3.463302971	3.877204886	4.168016972	4.354629189	3.607509001	3.569973439	3.4147053
1416511_a_atA	1.313373305	1.068074953	1.205589527	1.873124497	1.442512661	1.593916694	1.577805453	1.471581316	1.373983381
1416512_atA	2.288440753	2.082399237	2.274059659	2.362889026	2.62653648	1.949710062	2.016777522	2.683471679	1.822579616
1416514_a_atA	11.05064175	11.3465933	9.941530622	7.237875305	7.182212867	7.164133589	8.821461735	7.21855511	6.789383053
1416515_atA	2.576166207	2.553307915	2.545357357	4.699979538	3.921168865	3.939132243	4.023589958	3.522759799	3.139595047
1416516_atA	1.389243912	1.119955223	1.288979733	2.657374279	2.719192002	2.337578515	2.303675374	2.062081816	1.594794035
1416517_atA	1.89344432	2.078335721	2.16512801	2.226043155	2.338815148	2.411832508	1.995324904	2.147597084	2.704683191
1416519_atA	30.17499996	29.24535476	30.47721501	27.79143717	31.93065111	34.54785938	33.23930575	29.99934612	32.69107679
1416520_x_atA	17.41927979	17.95689609	19.02013631	15.93829427	18.98837186	20.02031478	19.00434223	18.70653329	21.02232421
1416521_atA	3.61212412	3.936880273	4.021014587	1.602945357	2.329455751	2.11769749	1.854717798	1.723054376	1.278031627
1416522_a_atA	3.339149392	2.774303594	2.841938017	3.392156435	3.136483824	3.541542274	3.208903249	3.377652841	3.445286972
1416524_atA	1.415383632	1.657336918	1.681520142	1.417039085	1.674241219	1.548506384	1.448883274	1.23606158	1.64775492
1416525_atA	1.376748726	1.155622341	1.413621949	1.113228602	1.059972625	1.099175286	1.084429273	0.94336022	0.984757975
1416526_a_atA	11.74022792	12.25279354	10.36599211	9.168732506	9.392934488	8.814993516	9.981309837	9.290181609	8.216526992
1416528_atA	5.907876635	5.400843415	5.845034783	4.582532602	4.265435129	4.363765866	4.254885709	4.644337516	5.080487478
1416529_atA	0.301071066	0.26180628	0.078781381	0.22203602	0.091789886	0.186876115	0.234682112	0.209368123	0.180264639
1416530_a_atA	10.50277065	10.89167505	10.89014666	12.0388285	12.85959208	9.120588635	7.822661421	8.894443636	5.981126569
1416531_atA	3.594238809	3.538548975	3.237151962	2.734726594	3.12458178	2.674129107	2.431994022	2.438719042	2.237306388
1416532_atA	0.966590437	1.080417766	1.075316797	0.796239038	0.830938955	0.789206394	0.982747721	0.924455192	1.143792654
1416533_atA	2.020751663	1.858869542	2.208309431	2.018267297	2.184049955	1.728142791	1.888461144	2.023311374	1.546482345
1416534_atA	3.382831436	3.185207244	3.241329858	3.554002294	2.997976577	3.431431089	3.207700722	3.154590805	3.125549895
1416535_atA	2.422453384	2.347932224	2.562404805	2.434876888	2.501558208	2.466095042	2.453265126	2.580687678	2.654329395
1416536_atA	1.539463261	1.633237637	2.043717138	1.568301639	1.276379404	1.641327289	1.437844989	1.422822411	1.655560303
1416540_atA	2.695409941	2.9017657	2.52531662	2.95814536	2.951579513	2.793165336	2.932426536	3.498677337	3.343980362
1416541_atA	0.961815872	0.987125095	1.022377118	1.29172292	1.410360329	1.29460688	1.316353515	1.422289875	1.313414517
1416543_atA	1.997646585	2.337712074	2.35082537	2.076546002	1.904163339	2.513869738	2.401059596	2.028377293	2.860693284
1416544_atA	4.039340916	2.931696626	3.563443111	3.626333681	3.625446942	4.229623968	3.774571689	2.854531801	4.195577142
1416546_a_atA	55.23519623	58.33369147	51.7297228	54.43691074	57.7585397	56.56386117	49.5163407	55.67418129	57.17445303
1416547_atA	2.988262033	3.166444167	2.813986285	3.176035873	3.386742577	3.042119883	2.822225198	2.716513944	2.649416996
1416549_atA	0.665848729	0.717721542	0.672433089	0.63164748	0.790339308	0.587398695	0.708098622	0.781664994	0.584888659
1416551_atA	1.205121064	1.292581891	1.341553817	1.018194978	1.43732966	1.120161198	0.985971853	1.319301053	1.155042389
1416552_atA	67.95087093	66.01053062	61.58760474	74.4107386	65.38170986	71.02438829	66.03406244	75.79785205	75.05011877
1416553_atA	1.201473133	1.226897487	1.22083964	1.267421357	1.077180371	1.269690945	1.248222451	1.044626265	1.204509003
1416554_atA	4.075938342	4.563382036	4.014435707	4.197563728	5.21237697	3.932507867	4.350486562	4.226251238	4.38510727
1416555_atA	3.28421691	3.935453043	4.043193063	3.205124038	3.709506543	2.824302859	3.661899499	4.162963658	3.186225403
1416556_atA	1.865378419	2.127072904	2.18924679	1.940093706	1.923963722	1.97388414	2.09439947	1.570045858	1.799615
1416557_a_atA	4.267529681	4.053297254	4.136536464	3.998098449	4.530733903	4.384612965	4.13665467	4.322137304	4.267974338
1416558_atA	1.623486062	1.502580171	1.542925661	1.43619232	1.318900011	1.453457631	1.732137244	1.222704939	1.667272916
1416559_atA	1.298454494	1.410898816	1.166143475	0.693913352	1.149876452	0.597556451	1.024684129	0.761852379	0.602907068
1416563_atA	6.429215051	6.650647037	6.972449325	5.398243375	6.135101175	5.708407149	5.521801774	6.306858024	5.759403774
1416564_atA	0.25131792	0.206571564	0.163040049	0.266670406	0.232618598	0.200149215	0.164420533	0.240528306	0.176016151
1416565_atA	10.3337983	10.29285201	10.16374656	9.98491193	9.477598508	10.1506779	9.326636288	8.882837083	8.206566052
1416566_atA	5.273924816	5.157250682	5.116744296	5.990558133	6.451187	5.453815853	4.721084792	5.923382034	4.997868407
1416567_s_atA	4.273823839	4.094373301	4.400715173	3.434546532	3.746257908	3.876638735	3.364004202	3.747396684	3.57519668
1416568_a_atA	2.032002101	2.581154811	1.854808631	1.978381976	2.237627329	1.637476913	2.002354012	2.08111884	1.634181722
1416569_atA	3.815281627	3.815170268	4.067007749	3.513509548	3.997616431	4.174749289	3.583179395	3.496169411	3.549940367
1416570_s_atA	2.984073499	3.006876201	3.102753532	3.112542865	3.228646267	2.828854131	3.259824571	3.419195201	3.338977202
1416575_atA	0.921897603	1.101035333	1.344204432	1.142648918	1.25170959	1.560965489	1.104749701	1.140309786	1.387790287
1416577_a_atA	11.62295353	11.97339278	12.31610033	10.47105011	10.56909632	9.233460167	9.888828746	11.03867482	13.20294145
1416578_atA	0.503091491	0.572076342	0.41756648	0.609451204	0.606810617	0.602174853	0.654309614	0.592993177	0.461784836
1416579_a_atA	7.596259982	8.008579251	8.592848739	6.131173681	7.301615039	8.498361563	6.952379419	6.411155428	8.241009574
1416580_a_atA	4.034773052	3.88286143	4.195725966	3.827407386	4.136630389	4.496688024	3.760009774	3.488627427	3.760138877
1416581_atA	5.365082207	4.420852197	4.147626836	5.683539898	4.54088177	4.891792999	5.975542229	5.347560412	4.108892011
1416585_atA	4.19744443	4.111575061	4.035529427	4.498880809	4.327099439	4.543363588	3.700462026	3.263250908	3.275578886
1416586_atA	1.001834085	1.055193519	1.024748602	1.121718907	1.075073996	0.949693327	1.029830035	1.073119217	0.976396686
1416587_a_atA	1.216603188	1.213288802	1.356515722	1.145356169	0.925200957	1.426732565	0.909699912	1.016174278	1.200320417
1416589_atA	2.484563613	3.235614831	2.3480159	3.077175696	2.952824706	2.919895488	2.459277758	2.800909522	2.159152722
1416590_a_atA	0.857063918	0.939669693	1.18224233	0.795667103	0.933553746	1.184825662	0.763810311	0.766692539	0.841842321
1416591_atA	1.269693533	1.562780648	1.879059034	1.311974981	1.778053487	2.287186838	1.34278187	1.150336938	1.339319766
1416595_atA	1.900565281	1.916788268	1.868801517	1.7837124	1.797276718	1.732942107	1.571239205	1.92425285	1.525689168
1416597_atA	0.577918826	0.648849051	0.4599829	0.765417322	0.577481555	0.68758151	0.687296503	0.597364069	0.69349421
1416598_atA	1.464760174	1.296984033	1.32283158	1.392980948	1.362461308	1.250721246	1.135536647	0.948813025	1.264667178
1416600_a_atA	0.549130607	0.753800238	0.556727848	0.654743747	0.606734951	0.490196281	0.416318286	0.539393884	0.652412256
1416601_a_atA	0.586159834	0.583292371	0.488102339	0.625353917	0.637700714	0.586520983	0.495322231	0.724210731	0.532653402
1416602_a_atA	0.371075682	0.449196826	0.407821386	0.414361207	0.376963936	0.383388864	0.259382685	0.493639255	0.379731201
1416603_atA	10.43358262	14.23839339	13.97080569	7.742329516	7.89220452	8.589204941	6.502763856	7.246281119	7.162913739
1416604_atA	12.53918389	12.49958163	12.30759022	13.83603393	14.53676223	14.58910054	14.23632487	15.28357847	13.63148874
1416605_atA	11.13850101	10.02626905	9.690471095	9.448352901	10.95610588	9.561219978	8.407701881	9.028943114	6.521132007
1416606_s_atA	20.31416069	17.7636064	18.85919316	20.81805805	24.82373605	20.37861363	15.95058305	18.912561	13.21614707
1416608_a_atA	0.352154822	0.509420029	0.46864619	0.278579355	0.344805469	0.386761584	0.341241156	0.318467681	0.418663045
1416609_atA	1.253334629	1.254880743	1.489695505	1.321598236	1.492199943	1.330104522	1.346843233	1.667411191	1.618205646
1416610_a_atA	0.51403165	0.498997158	0.774696218	0.928776057	1.02619109	1.36516069	1.681642478	1.391723674	1.910764561
1416611_atA	1.052048788	1.362807069	1.156226363	1.243028795	1.333374241	1.151105292	1.27432635	1.067004156	1.223368987
1416614_atA	0.355357551	0.302703696	0.323159656	0.202612288	0.270212514	0.277554054	0.326908176	0.265844021	0.392665901
1416615_atA	5.366395099	5.32678426	4.796771051	5.394005048	5.965475471	5.481592262	4.261309016	5.297040041	4.862410977
1416616_s_atA	2.373099557	2.077042578	2.089594562	2.281676034	2.753255296	2.407763672	1.646381226	1.924637459	1.96371637
1416617_atA	0.138927912	0.20990351	0.224294897	0.415606543	0.347379473	0.443650201	0.450617516	0.362008417	0.45884375
1416618_atA	0.409656755	0.411546813	0.388107211	0.346624867	0.368576381	0.38494153	0.367038525	0.260594673	0.354321276
1416620_atA	1.114452032	0.869062708	1.014127987	0.989313838	0.908665797	0.825621117	1.05829134	0.986896176	0.956781123
1416621_atA	2.909443099	3.049840828	3.348459633	3.085477176	2.70435194	3.437375049	3.53957987	3.38359039	4.397380327
1416622_atA	0.759582841	0.732949269	0.885255453	0.654297847	0.784907722	0.698560769	0.774733789	0.738628347	0.706234229
1416623_atA	0.26405138	0.345331515	0.429247114	0.312678665	0.2287176	0.243145304	0.234293446	0.255945679	0.245452067
1416624_a_atA	89.58759971	87.96623922	80.45977865	82.27655518	81.87142518	81.29663065	76.0815793	94.9964577	92.17521979
1416625_atA	0.62689673	0.547333898	0.502087056	0.873293328	0.518361711	0.574607347	0.628468455	0.614531528	0.552546919
1416626_atA	1.115867139	1.23517224	1.3028385	1.381951742	1.297493147	1.539790699	0.980111238	0.772730906	1.065899923
1416627_atA	2.034891371	2.171501124	1.900908452	1.396655075	1.341758842	1.73635556	1.564693377	1.241318666	2.084981163
1416628_atA	1.272503303	1.267957626	1.258924075	1.268338183	1.447277568	1.590189203	1.39572026	1.537101451	1.372184059
1416630_atA	1.148128387	1.739066298	1.647373051	0.874958629	1.122870766	0.468986902	0.596670479	0.815608474	0.466870588
1416631_atA	0.388155995	0.391673542	0.444319082	0.38583383	0.529273053	0.426861471	0.331477549	0.469144875	0.490184858
1416633_a_atA	1.138683744	1.241197061	1.45911812	1.187086516	1.191708567	1.476512097	1.162500466	0.914339284	0.985109671
1416634_atA	1.037686479	0.998988378	1.296234657	1.391199622	1.494656245	1.413975352	0.980154348	0.961466444	0.943235153
1416636_atA	4.87545081	5.506472081	5.254846326	3.899151823	4.450271273	3.979449681	4.433753577	5.096742782	4.278078225
1416637_atA	0.626661636	0.739514528	0.62474358	0.608729573	0.607587272	0.595370247	0.446715432	0.510070266	0.582818644
1416638_atA	0.302415531	0.375417436	0.327700423	0.223851244	0.320954574	0.237823502	0.210689213	0.35135929	0.353836843
1416639_atA	0.502591093	0.669781381	0.538153119	0.569091318	0.539001917	0.473800554	0.392484665	0.422288761	0.60975493
1416641_atA	3.76168248	3.380590051	4.063655901	4.399804507	4.531254248	5.18663574	4.948630022	3.897098472	4.796087912
1416642_a_atA	65.8855877	68.97539671	65.4735469	72.74043273	70.57075538	76.47933741	62.47197491	77.69267887	76.29512273
1416647_atA	0.893500299	0.979338964	1.206554006	2.012049719	1.614537861	1.92539717	0.993999284	1.443284083	1.47081551
1416648_atA	1.871720277	1.972854777	1.792512372	2.321302004	1.879641221	2.193369204	3.124848919	2.658774752	3.709442461
1416651_atA	1.421343888	1.529892993	1.388988024	1.598663804	1.663775238	1.395258248	1.219307362	1.672256358	1.370986024
1416652_atA	0.125780936	0.094656721	0.092948986	0.088367871	0.06969169	0.088657083	0.109150149	0.180628247	0.039647942
1416653_atA	0.203032805	0.251945438	0.30789275	0.214157236	0.20595534	0.296604993	0.304562738	0.232481096	0.326715406
1416655_atA	0.505654583	0.460896022	0.516878304	0.438012802	0.390324309	0.440963358	0.384850211	0.434672499	0.487096059
1416656_atA	2.259357248	2.36801117	1.857638525	2.01489347	1.62328375	2.047992493	2.363098332	2.786146441	2.674718689
1416657_atA	0.934613118	0.941683269	0.857791634	0.673624664	0.786870946	0.844622675	0.752600042	0.613147389	0.705341148
1416659_atA	7.588809662	7.307809249	7.599662425	6.184044708	6.626309276	6.42103385	7.34060714	8.206926001	7.706136629
1416660_atA	3.597970784	3.324296276	3.66728912	3.491894761	4.347217937	3.484715099	4.018160437	3.677550264	3.783854535
1416661_atA	0.656545369	0.602488161	0.582894274	0.666033441	0.906611683	0.923958163	0.87919953	0.770167678	0.89360517
1416663_atA	4.33585911	4.221080885	4.309679713	4.987698937	4.780190553	4.878594312	5.252492573	4.781827389	4.869526582
1416664_atA	12.65052983	11.57770004	11.1909733	10.60498625	13.40586361	12.39031305	12.19273328	11.7114453	12.02627997
1416665_atA	1.651245319	1.743547982	1.762422901	1.561945285	1.878814123	1.742943526	1.134327314	1.823808367	1.403072047
1416666_atA	0.458245107	0.606401454	0.422628746	0.544723553	0.480792563	0.268803779	0.367526116	0.486077926	0.673066343
1416667_atA	1.843926949	1.344757607	1.610098779	1.952324113	1.61441516	1.698529943	1.515128868	1.343938809	1.355674766
1416668_atA	1.693700786	1.570132702	1.670736134	1.778088597	1.77125946	1.749845529	1.730322109	1.777423115	1.796597221
1416669_s_atA	27.98506016	30.51506687	27.11458775	22.58191196	22.1163961	24.09397578	21.61105654	24.12442714	23.00470996
1416670_atA	1.197766145	0.985447872	1.099726056	1.219289158	1.118087681	1.143623002	0.899220007	0.754767374	0.849173481
1416671_a_atA	1.243149496	1.363334326	1.508100031	1.916754469	1.373945257	1.794730168	1.520494858	1.643975055	1.939088571
1416674_atA	0.505195525	0.321669267	0.426399065	0.525221105	0.379637465	0.52060196	0.384304763	0.455766842	0.414306552
1416675_s_atA	0.572643409	0.484108739	0.548339151	0.880880457	0.594528426	0.906902273	0.708513834	0.546663228	0.814400727
1416678_atA	5.904051532	5.338177102	5.564945576	6.391160815	6.688123554	6.466683103	6.972205223	6.603205207	4.811011169
1416679_atA	0.654290966	0.854776771	0.85581275	0.711165141	0.943733425	0.716714426	0.90949344	0.820790459	0.888114174
1416680_atA	1.109895526	1.146579429	1.400849979	0.996937367	1.2802036	1.378143192	1.406179972	1.160216163	1.095896192
1416681_atA	0.294084801	0.382464498	0.454366002	0.360519665	0.36919466	0.37459285	0.332294587	0.329866	0.246936451
1416682_atA	0.147013213	0.168049077	0.217100793	0.19224306	0.12988315	0.150679853	0.12473285	0.149678574	0.132657702
1416683_atA	0.494753038	0.600902072	0.57096628	0.350389084	0.346902982	0.436802131	0.442895028	0.408065271	0.399101711
1416684_atA	10.97943213	9.317881098	11.37202301	9.365702109	10.37322841	8.555707583	9.453446105	11.18330158	10.31921548
1416685_s_atA	11.81543527	10.71065773	11.31149912	8.580212451	8.862727768	11.21148824	9.955194593	8.811217818	8.136930237
1416686_atA	0.721487855	0.966539346	0.700400934	1.358439605	1.512793341	1.929707224	1.909775358	1.867449009	2.5552033
1416687_atA	0.58043399	0.667828712	0.716830208	1.70649886	1.69216018	2.365566559	1.987937308	2.444649763	2.557177336
1416690_atA	0.458519497	0.439497797	0.364053561	0.632004655	0.53612684	0.430910282	0.507250613	0.510522239	0.603347028
1416691_atA	0.782577981	0.663427707	0.673669665	0.922085278	0.900278923	1.017439002	1.061694716	0.979395157	0.962333382
1416692_atA	2.434021823	2.36298632	2.356682593	2.664590582	2.532297201	2.594791344	2.179084559	2.009249237	1.935530769
1416696_atA	1.01252802	1.026351198	0.886412828	1.081535561	1.229489261	1.134188217	0.962742672	1.100474272	1.164948872
1416698_a_atA	13.46397758	14.75396892	15.99271653	12.10571353	16.32593156	16.81699342	11.93121781	11.82559918	13.21365116
1416699_atA	8.35916821	9.481467126	8.792189504	9.391364122	9.307270679	7.698907981	7.496459106	8.372603869	5.90713653
1416700_atA	0.4835528	0.218756201	0.268177552	0.217615238	0.228453565	0.191899126	0.36600526	0.200489792	0.160199427
1416701_atA	0.805097936	0.593669106	0.770411889	0.908132696	0.741942209	0.680626257	0.798781595	0.860835346	0.767420263
1416703_atA	2.227320872	2.458347111	2.445398765	1.568522314	1.890670721	1.592605928	2.109476429	1.811400733	1.634583337
1416704_atA	2.078934574	1.940803461	1.934542667	1.808350663	2.279304931	1.576822119	1.570715085	1.808833636	1.389818779
1416705_atA	0.774919824	1.036412261	0.773158044	0.814659723	0.790532222	0.671075869	0.51176939	0.694062594	0.507701817
1416706_atA	2.526598864	2.551162524	2.145983671	1.990855808	2.102335315	1.975677341	1.421091299	1.664871404	1.483358579
1416709_a_atA	0.927435371	1.160954	1.145492281	1.367123284	1.544291265	1.574719431	1.372339062	1.455364002	1.485859025
1416712_atA	1.629014745	1.315433482	1.463261975	2.196911765	1.704771165	1.611864633	1.543095549	1.722954241	1.526626268
1416715_atA	2.23996143	1.104085242	1.079317682	1.087031964	0.906475348	0.889903274	1.116634293	0.95322124	0.805908062
1416716_atA	0.899828301	1.004733661	1.074302392	0.621431815	0.818071205	0.767018946	0.904490476	1.146518154	0.916880641
1416719_a_atA	42.93412729	43.84482828	43.05613016	45.57341514	45.2250836	48.99430032	42.86670979	50.79742594	46.84679684
1416720_atA	2.498862322	3.361192903	2.596445236	3.121340294	2.291266052	2.397730394	2.931938719	3.253080381	2.678517006
1416721_s_atA	3.150245165	3.066283519	2.913543199	3.261000342	3.244851951	2.487237973	3.748522243	3.338807298	2.136660059
1416722_atA	0.99983749	0.932413091	1.053726086	1.432195143	1.253706898	1.304699325	1.586411459	1.499935445	1.584311225
1416723_atA	0.222968771	0.334528201	0.328382593	0.359345991	0.371288765	0.372013644	0.423803446	0.351605303	0.434920705
1416724_x_atA	0.348410582	0.375891058	0.434426706	0.618678381	0.656389512	0.491643586	0.517384054	0.807591987	0.826050034
1416726_s_atA	25.63870907	23.40464265	23.41418864	23.56275597	23.81687953	27.95798246	29.09385676	26.10607554	25.93774145
1416727_a_atA	4.698105936	5.36152186	5.396402324	4.313543288	4.184658929	3.870678845	3.562505016	3.797951192	3.524198486
1416728_atA	7.660723422	8.733125816	7.964462379	6.022103299	8.178553415	7.459875206	6.331077114	6.851963242	8.493708848
1416730_atA	2.725427008	2.692406037	2.835420409	2.552230549	2.399552379	2.377996081	2.490924624	2.896645385	3.017529294
1416731_atA	0.569898602	0.574155143	0.655538823	0.452898817	0.411601654	0.474012643	0.647893795	0.547929025	0.681770479
1416732_atA	0.294353286	0.264747101	0.311933122	0.258014709	0.163886684	0.324917542	0.242254398	0.282443441	0.206880768
1416733_atA	0.726043454	0.73476717	0.615634133	0.763274271	0.608147381	0.763912248	0.777347128	0.742602795	0.887728443
1416735_atA	2.512175226	2.397787554	2.09871059	2.202408168	1.618557471	2.197963713	3.059563078	2.221530833	2.374635749
1416740_atA	0.758887781	0.857538052	0.398701954	0.403629117	0.326677916	0.365176497	0.551603192	0.602627755	0.597109529
1416742_atA	6.759904774	6.226482419	6.353769027	6.57368871	6.562290916	6.70216361	8.597610303	7.645919804	7.816433044
1416743_atA	0.348440565	0.411623174	0.507426865	0.493781726	0.430578801	0.643374328	0.588060617	0.380575034	0.649995083
1416746_atA	12.15603755	11.75696742	10.63010046	15.33314395	14.00691907	12.74831606	16.08156767	14.17802008	12.90340988
1416747_atA	1.802493629	2.014076275	1.542728227	2.376231908	2.069898952	1.740121737	1.889661401	1.982941048	1.875027706
1416748_a_atA	1.870259741	1.534438312	1.520440822	1.594480077	1.62570824	1.632110964	2.166079122	1.805590629	1.916117148
1416749_atA	0.842552376	0.913506837	0.485043012	0.741582817	0.713081913	0.395799044	0.30098284	0.217629713	0.342800849
1416750_atA	2.349503848	2.419421	2.815075578	2.488917266	2.504050866	2.566848813	2.259826268	2.442667546	2.495024705
1416751_a_atA	2.622528549	2.218747441	2.189333026	2.558561877	2.905339233	2.579141797	2.19872658	2.412108172	2.304625547
1416755_atA	1.176648576	1.55326275	1.504037873	1.048893844	1.524031888	1.368606002	1.281584618	1.215367777	1.527479414
1416756_atA	2.272974525	2.650998182	2.468276204	2.824955415	2.587962771	2.593507885	2.562672344	2.312733313	3.121263742
1416757_atA	0.956262204	0.897941392	1.112577453	1.006603847	1.113749956	1.098852145	1.157213888	0.92931629	1.077657916
1416759_atA	0.210779094	0.199704951	0.236018422	0.357874293	0.447415262	0.523331358	0.406817192	0.333473363	0.387298112
1416762_atA	4.028365323	3.294606253	2.399162782	2.70809998	3.243047785	2.788916724	1.703160894	2.673146397	1.744446371
1416763_atA	3.439374368	3.079708119	3.447934851	2.705929629	2.785532601	2.855970606	2.626703473	2.415433108	2.593166051
1416764_atA	2.765767765	2.711062299	2.589033499	2.636644468	2.370815239	2.428615322	2.279901653	2.097725315	2.283698499
1416765_s_atA	1.617116947	1.487816976	1.807428889	1.102931947	1.78178452	1.837807952	1.248978	1.481665364	1.615607634
1416766_atA	2.114325865	2.053745546	2.190379201	2.447908095	2.082003226	2.286217417	2.593309541	2.49463077	2.80786627
1416767_a_atA	0.347199905	0.379925029	0.404937934	0.438177512	0.441392891	0.590975085	0.570606967	0.386551954	0.777339226
1416768_atA	0.487923957	0.674338518	0.602734625	0.644617034	0.796175808	0.90342055	0.986085299	0.774354003	1.393984675
1416769_s_atA	1.315460758	1.629965007	1.406589196	1.337844019	1.454580579	1.593675477	1.763037636	1.317337042	1.689150678
1416770_atA	0.817470465	0.736976422	0.903637286	0.435520766	0.297920325	0.378428661	0.369373922	0.443189889	0.695942241
1416771_atA	1.933517047	1.986304376	2.114841215	2.138378259	1.454489689	1.678743291	2.096711497	1.698475791	1.790793102
1416773_atA	1.834911607	1.966952681	1.981325567	2.511025728	1.834462083	1.456156535	2.087413472	2.491262594	1.897225398
1416774_atA	0.808698167	0.78906055	0.786387517	0.959279273	1.030306134	0.940977642	1.045335819	0.855860459	0.826292818
1416775_atA	0.561898593	0.396636576	0.515260476	0.484252656	0.464784565	0.650623138	0.477382579	0.465733913	0.547523565
1416778_atA	0.352008314	0.216088099	0.201293097	0.170965429	0.1267479	0.139825526	0.105252829	0.173549842	0.198726026
1416780_atA	1.446107117	1.66894339	1.585680443	2.025287951	1.65499981	1.912164348	1.779412415	2.16033926	2.123105013
1416782_s_atA	0.713229357	0.87531684	0.984653513	0.98309626	0.812951827	0.769300271	1.066400452	0.6946543	0.684086001
1416787_atA	0.523500371	0.417166872	0.44668058	0.646291208	0.544569838	0.483734841	0.597885939	0.594110137	0.668698505
1416788_a_atA	4.227922599	4.113618182	3.766412586	3.817026555	4.082809885	4.514640514	4.129931867	5.109318824	4.49066373
1416789_atA	4.548388575	4.17173463	4.293392502	3.872404634	4.258731993	4.292618116	4.583413665	4.100056136	3.617450123
1416790_a_atA	5.770899776	6.040126615	6.728395319	5.536072047	5.317448064	6.347585432	5.040171781	5.836096197	5.067381696
1416791_a_atA	1.956497196	2.250501039	2.423671893	1.615728588	1.83283288	1.843567586	1.641126412	1.849602226	1.857356682
1416792_atA	8.721553593	8.065759363	9.23873188	8.477882898	8.997949341	8.548380036	8.795323802	8.15057732	7.962375553
1416793_atA	2.120090778	2.108348462	2.188309543	1.798381608	1.927140327	2.36854309	2.508633528	1.919405407	2.168153872
1416794_atA	0.937765876	0.941850537	1.13282924	1.253603	1.284591314	1.293109512	1.639485984	1.296201735	1.28711673
1416796_atA	0.493250936	0.38343606	0.425735276	0.455376976	0.349454719	0.475791507	0.536981378	0.534986807	0.606193043
1416798_a_atA	1.291263118	1.381790593	1.22411206	1.90882609	1.52074167	1.770631185	1.436036661	1.757138956	1.565970844
1416799_atA	0.392406993	0.488675875	0.516442132	0.397091446	0.383980642	0.557278154	0.57659101	0.457728122	0.517157902
1416800_atA	0.413808946	0.58539299	0.588350955	0.718203085	0.530174682	0.570331883	0.706962121	0.632277038	0.908008824
1416802_a_atA	7.161997182	7.462481907	7.070199827	7.227676474	8.552724755	6.699171149	5.823005152	8.227749525	6.840290487
1416805_atA	0.239630912	0.215200625	0.090966812	0.537157354	0.366624973	0.279462629	0.285464803	0.301819559	0.296121709
1416807_atA	24.79938963	23.83351621	24.6516037	26.032065	27.58215617	30.03088179	26.14108711	24.59619942	29.24967436
1416808_atA	0.976166824	0.933863048	0.735555395	1.286786168	1.145638707	1.063880176	1.759119214	1.280318963	1.644998077
1416809_atA	0.231190245	0.228969305	0.142754403	0.305684856	0.252177214	0.225674111	0.223977811	0.340578167	0.297180654
1416810_atA	2.138777907	2.140008881	2.199751667	1.929592301	1.925897407	2.249593336	1.807242961	2.008027135	2.117312239
1416812_atA	0.48976723	0.508258018	0.594399712	0.467414235	0.506236532	0.708151891	0.631030971	0.368011281	0.839748935
1416813_atA	0.815496584	0.93374487	1.012407811	0.597608003	0.573091342	0.658015768	0.641408547	0.698298075	0.963815044
1416814_atA	0.242704623	0.283860168	0.270854038	0.170111621	0.133942751	0.280452076	0.213402385	0.146539115	0.285078907
1416815_s_atA	6.662850727	7.978011981	6.770594107	7.86456533	8.0187461	6.742132876	7.04534152	7.021812642	7.183468671
1416819_atA	8.797078941	8.703308524	8.410709738	8.970238653	7.811426047	8.516999019	9.160869152	8.22203728	8.294580821
1416821_atA	0.710764165	0.554525729	0.574043308	0.532036781	0.715045818	0.500644863	0.587702355	0.643220198	0.326538651
1416823_a_atA	0.554896655	0.591540534	0.540326714	1.095342543	0.629606506	0.791657254	0.949217653	0.642346293	0.863016691
1416824_atA	1.077681977	1.085542614	1.068631256	0.973709605	0.867279042	0.879690221	0.837396307	0.893716031	0.756697845
1416825_atA	0.487710669	0.645835959	0.527546121	0.64085896	0.45681215	0.786936447	0.500317254	0.489707137	0.581986146
1416826_a_atA	1.222402172	1.138320584	1.41706911	0.53013943	1.064914768	0.959998998	0.897720706	0.850941555	1.037206065
1416829_atA	24.03636784	25.49803474	24.20102186	27.02835627	25.66458201	28.1711185	26.44376074	27.9121236	29.26848442
1416830_atA	1.732669594	1.961382392	1.90703573	2.196420364	1.790948503	1.949396024	1.777760643	1.888411356	1.963228533
1416831_atA	0.281488763	0.331888053	0.30985416	0.419379633	0.395941992	0.775548029	0.60373294	0.425726122	0.849893891
1416832_atA	0.112176607	0.159902048	0.165146698	0.106105373	0.152807195	0.126603172	0.166436467	0.186086513	0.162434785
1416833_atA	0.412126036	0.312920437	0.205123327	0.489316581	0.366618838	0.360675062	0.30330417	0.428758846	0.332517483
1416834_x_atA	2.266360094	2.179914509	2.330802788	2.396445293	2.131436016	2.417715027	1.945465435	2.013152225	1.986263489
1416835_s_atA	5.235494339	4.961167896	5.033206809	5.181096788	4.709650836	4.201777014	4.638707193	3.109443586	2.507470207
1416836_atA	0.727424943	0.842777129	0.667984459	0.972230854	0.956846577	1.066105747	0.876796065	0.856668366	0.871233899
1416837_atA	4.830835204	5.036951998	5.422686076	5.447340176	6.467840317	6.520699868	4.946744552	5.503477395	6.235268931
1416838_atA	0.958742615	1.023980814	1.128120314	1.66766004	1.153866523	1.303925609	1.446457801	1.061489905	1.350437899
1416840_atA	1.766575364	1.332998867	1.90714012	1.40639663	1.39674501	1.45323917	1.790024144	1.565312205	1.508383454
1416841_atA	0.916341663	1.102785281	0.819412182	0.754249114	0.803281814	0.669659741	0.727927829	0.831122568	0.731293139
1416843_atA	0.402501949	0.37244707	0.485025765	0.477090042	0.397078798	0.681189704	0.523352215	0.326271382	0.679125045
1416844_atA	0.936898186	1.321040133	1.537363455	1.691695428	1.161930736	1.522149971	1.302299838	0.963539694	1.561777719
1416845_atA	1.181459484	1.074924748	1.257122201	1.183551164	1.023307605	1.007278289	1.108073666	1.118109406	1.01142788
1416848_atA	1.233552666	1.146874875	1.027092853	1.206924526	1.163534945	1.194847562	1.040233023	1.048872899	1.085742387
1416849_atA	2.613608608	2.389667342	2.127497448	1.631553496	1.889352816	1.743876536	1.634743946	1.587626374	1.415494859
1416850_s_atA	8.363302229	7.563547073	7.816068792	6.110400645	7.191233698	7.775164534	6.594087799	6.067817632	6.20247044
1416852_a_atA	0.685370385	0.88547131	0.863248769	0.585432651	0.668586039	0.473422343	0.514663621	0.625982872	0.565268331
1416853_atA	0.65637274	0.710731978	0.854305893	0.739992364	0.919940699	0.618703251	0.49718524	0.813981509	0.574566948
1416856_atA	2.145594495	2.217722472	2.250367519	2.129323755	1.980913114	2.042490006	2.282805868	1.830533341	2.159549798
1416857_atA	1.691552004	2.091173975	2.127066269	1.896231684	2.077481449	2.112174522	1.907683416	1.889920208	2.145838191
1416858_a_atA	5.932782964	5.675885209	5.584530171	4.065233734	4.013388115	5.293049017	6.072168632	4.375008571	4.804485506
1416859_atA	7.124575224	6.314616153	6.26307851	5.12821211	6.21396187	6.835918651	5.451326917	5.305016702	5.575017484
1416860_s_atA	1.065030062	1.052773137	1.05737522	0.822465252	1.034593869	0.935532046	1.125142734	0.804677832	1.059444599
1416861_atA	0.71544719	0.646913654	0.644938179	0.867915225	0.770280116	0.853577301	0.674754379	0.539345182	0.916551635
1416862_atA	0.197868007	0.239545808	0.200900725	0.19844585	0.179409102	0.246725106	0.335405727	0.180813724	0.354304032
1416864_atA	1.018267946	1.140134167	1.112656881	0.963342425	1.023316694	0.769159864	0.915619518	0.788834658	0.826212949
1416865_atA	1.615540568	1.653493851	1.886094056	1.925146949	1.387674189	1.87913122	1.839445712	1.393166528	1.638191057
1416868_atA	0.459989118	0.589313327	0.250842803	0.623957066	0.456581289	0.373543099	0.45312399	0.588248828	0.590405749
1416870_atA	0.736252209	0.699540493	0.659318673	0.611773752	0.698792644	0.675646028	0.673692979	0.520205747	0.746920695
1416872_atA	0.787210354	0.838279536	0.619823376	0.785498757	0.863842719	0.782047244	0.831962249	0.913347037	0.677927463
1416873_a_atA	1.518870395	1.541497192	1.777781943	1.361913532	1.372956829	1.649974704	1.620892203	1.23002162	1.795499021
1416874_a_atA	0.557539702	0.568658716	0.498915849	0.528889999	0.603061859	0.574579584	0.440249923	0.465285809	0.523025553
1416877_a_atA	6.112969409	5.868808999	6.587674446	5.092801717	5.661812035	5.899681158	5.114651277	4.510841664	4.548720804
1416878_atA	0.454561288	0.714850491	0.536274541	0.659311722	0.461015357	0.575731284	0.431031537	0.574945669	0.567696169
1416880_atA	3.57763459	3.412580006	3.971855666	4.847122064	3.541128304	4.233187614	4.439788898	2.993312049	4.366274514
1416881_atA	4.807939099	4.406957157	5.785425449	6.083683031	7.666729193	7.23757518	5.111735718	4.990303855	6.04684154
1416883_atA	5.417425248	6.105370123	5.752830601	5.745758906	5.242275231	4.798143762	5.189291867	4.823692911	5.809070061
1416884_atA	8.630809604	8.163801893	8.211350818	3.893725945	5.235419854	5.265183857	4.9484054	4.296723502	5.678581756
1416885_atA	1.359006516	1.426296084	1.316461481	1.153780499	1.465725963	1.153485607	1.13284571	1.151768413	1.028005243
1416888_atA	1.04007149	1.092358319	1.129994807	1.189316017	1.291537581	1.038211005	1.176828682	1.213528934	1.049867122
1416890_atA	6.769122273	5.450366937	6.131877611	6.470610682	7.099909715	6.077160262	5.293993349	5.733455572	4.599730343
1416891_atA	0.708852294	0.729602778	0.760356573	0.698372355	0.80144061	0.854712844	0.702158595	0.662160273	1.125806238
1416892_s_atA	0.41855012	0.396613395	0.296889294	0.304064145	0.215219461	0.242014768	0.346817476	0.352715436	0.353292735
1416894_atA	1.591765416	1.774883411	1.596813933	1.411879382	1.480677365	1.347629192	1.529622715	1.744264784	1.40096414
1416896_atA	3.334765514	3.739129354	4.034478713	2.368967829	2.708651036	2.663410863	2.675668989	2.158825856	2.78322032
1416897_atA	0.503878318	0.378672566	0.428822063	0.551163398	0.380270059	0.516786857	0.571121784	0.481356335	0.59125708
1416899_atA	15.94997674	14.07710275	16.21075683	16.86130775	15.2689265	13.75485249	13.48465509	16.21403721	17.13413167
1416901_atA	4.068672008	4.146824009	4.303239264	5.065042153	4.939307103	5.09444291	5.563488601	4.812646203	6.678893772
1416902_a_atA	10.5258939	9.877750758	9.91820158	13.59850105	13.26950591	12.21438365	9.41578207	10.80804577	12.14857943
1416903_atA	1.385100807	1.444604628	1.426207831	0.694424773	0.963914864	0.861225713	1.073402332	0.921471625	1.091085897
1416904_atA	0.574565955	0.764438557	0.663841965	0.318416673	0.388878931	0.293365398	0.339138777	0.504391476	0.232798043
1416906_atA	7.932637388	8.078872608	7.484324366	9.613836487	8.847299193	9.217439691	9.572473534	9.629889512	8.1479803
1416907_atA	1.195394762	1.262650966	1.209642608	0.950095093	1.313771543	0.921698456	1.016096275	0.864363283	0.956842386
1416908_s_atA	3.85032766	3.893122487	3.773672276	3.567140425	4.828675815	3.489384703	3.708219456	3.889763585	3.026314888
1416909_atA	1.425041791	1.276018749	1.07509213	1.225677361	0.839884801	1.247448882	1.418697591	1.362943972	1.563452246
1416910_atA	1.970909476	2.147247302	2.016205662	1.713135039	1.42755217	1.484140027	1.575706704	1.585136654	1.334999578
1416911_a_atA	0.340772414	0.416796429	0.360672892	0.161293716	0.233431155	0.235466171	0.211904899	0.186482729	0.170924727
1416912_atA	2.729463355	2.882209466	2.572871102	2.782638119	2.832331854	2.928734058	2.829444894	2.444269705	2.299561124
1416914_s_atA	1.18713581	1.397090137	1.049298561	0.732943045	0.948341547	0.884598767	0.821779346	0.889109822	0.970703748
1416915_atA	9.599283064	8.154915794	9.338379569	11.49330596	10.1435267	10.98387916	11.59807261	9.299330305	9.450344754
1416916_atA	1.65064793	1.789594336	1.799996728	2.216704275	1.979008969	3.078448131	2.318534517	1.899100765	2.755772146
1416917_atA	2.256297619	2.334673528	1.826291827	1.468777162	1.482615594	1.24819529	1.048494153	1.581267803	1.227695983
1416918_atA	0.565974236	0.672584934	0.76420995	0.659305807	0.543391676	0.801886464	0.767472798	0.817260701	1.024672072
1416920_atA	0.812883521	0.96880746	0.899003249	0.760248519	0.800240863	0.734023821	0.594732597	0.846982583	0.778462838
1416921_x_atA	30.87987292	29.86154092	29.48800008	28.48401578	25.74515598	35.46132231	39.80437409	41.67330908	44.84696242
1416922_a_atA	2.319963784	2.821534003	2.784339338	3.698200968	3.42242144	4.641507205	3.560490217	4.954284849	5.398917607
1416923_a_atA	0.941995295	0.938101558	1.071334067	1.223632135	1.313671564	1.526432717	1.344168179	1.216653601	1.640689234
1416924_atA	1.978084952	2.489455274	2.055703909	2.22675523	2.005033043	2.505304245	2.741585589	2.569518077	2.989187132
1416925_atA	4.203084413	4.282317694	4.814000048	4.256126808	5.454232945	5.211305906	3.708201305	4.525120001	4.399118386
1416926_atA	1.480374046	2.038536909	2.211046282	2.004137265	2.148007532	1.751486262	2.041175196	2.030914805	2.24052384
1416927_atA	0.68436709	0.831445649	0.731500272	1.206908601	1.013550566	0.817085207	0.855037143	0.863215828	0.793031449
1416928_atA	1.630747853	1.602227199	1.606204554	1.165219204	1.457861707	1.063714054	1.22400856	1.134433683	0.950010407
1416929_atA	0.214367286	0.118501692	0.165138301	0.158833757	0.09771264	0.163189478	0.137121368	0.132841561	0.160486616
1416931_atA	1.935724886	1.877096271	1.827737411	2.026345826	2.188396769	1.674547019	1.532438442	1.854870691	1.274841403
1416932_atA	1.348303495	1.177167153	1.022574553	1.18581479	1.287272569	1.116342681	1.101450695	1.506111952	1.18144455
1416933_atA	1.622547958	1.698487963	1.982982201	2.031441829	1.758466695	2.475120213	1.845962044	1.734467487	2.212104531
1416937_atA	2.992275666	3.274168226	2.938587879	3.018455641	2.907963682	3.24212323	3.397402672	3.782227725	4.04660097
1416938_atA	4.93688415	5.038429227	5.166858619	3.00797926	3.428742839	3.892415717	4.155429965	4.05060994	3.929658635
1416939_atA	11.33150518	10.23292198	10.42998812	11.14693703	11.37535865	10.1762788	7.550300526	7.240641699	6.266215913
1416940_atA	2.248440712	2.301565425	2.20753104	3.21978187	2.696728543	2.637816788	2.736768677	2.761947914	2.694536193
1416941_s_atA	12.59992217	13.16281184	13.3770271	8.504318412	12.1820527	10.62018706	9.866593352	11.22631411	10.7474678
1416943_atA	1.605743852	1.546676583	1.702607055	1.179997612	1.210570511	1.586291039	1.529543302	1.173597837	1.251005488
1416944_a_atA	0.379505673	0.377968269	0.339530834	0.213507268	0.322465847	0.406140898	0.353959802	0.242583122	0.381331759
1416946_a_atA	0.507830849	0.474987193	0.339985842	0.454916288	0.536526074	0.436689259	0.444671364	0.317229649	0.440577338
1416947_s_atA	1.719170431	1.671916028	1.603145454	1.590189425	1.503174908	1.51411015	1.617021429	1.353542663	1.635053021
1416948_atA	3.817816553	3.421736551	3.426151244	3.755599248	3.105403994	3.584253681	4.820724318	4.068984708	3.47069304
1416949_s_atA	1.866268823	1.831422633	1.967541461	1.852933861	2.171820708	1.897764126	1.804170847	1.833079955	2.196142069
1416950_atA	0.334846683	0.264461883	0.273197835	0.306252924	0.22603521	0.309639607	0.326576914	0.182678511	0.354816147
1416951_a_atA	2.153440046	2.222635962	2.246058	1.915903619	1.824252865	2.026171422	2.679544301	2.274265552	2.574873319
1416952_atA	2.729892657	2.844515136	2.945037406	3.294877384	3.328011742	3.127226382	2.990991843	2.829880391	3.086357343
1416953_atA	2.499555111	2.05537277	1.798680498	0.972731355	1.339975126	0.833176227	1.038460998	0.925190274	0.888858408
1416957_atA	0.118232467	0.138856994	0.071163269	0.18406079	0.090018553	0.137960187	0.125958973	0.152390412	0.143032509
1416958_atA	0.551226237	0.424863688	0.583510859	0.766508868	0.718133578	0.704065304	0.729649711	0.721929702	0.723064359
1416960_atA	0.9306222	0.999052012	0.903902802	0.991365889	0.933421956	0.972913231	0.943363845	1.064842151	1.065682099
1416961_atA	3.989712245	3.552373563	3.777757127	5.305261802	5.315087197	5.445330007	6.550449702	4.667951164	6.331819703
1416962_atA	1.967588633	2.120109475	1.94545376	2.159820145	2.317728671	2.229431204	1.975657925	2.251894488	1.598487978
1416963_atA	3.436310196	3.143388037	3.297936825	4.0478732	3.098871276	3.180992827	3.48406172	3.456943811	3.182191109
1416964_atA	1.162608811	0.908334264	1.051558845	1.047028343	0.908718058	0.941605718	1.501798975	0.878247453	0.999631314
1416965_atA	0.94143425	0.88319865	0.957005874	1.162584753	1.00816079	1.133535109	1.309081633	1.273132002	1.126663922
1416967_atA	7.201649694	7.330144946	7.717896189	7.053409109	6.040293833	6.72525221	8.312089684	6.891960337	7.010211859
1416968_a_atA	0.339553787	0.438047386	0.347873236	0.478458911	0.307575795	0.372354307	0.499580082	0.395583446	0.519246069
1416969_atA	2.592218466	2.574484555	2.534641429	3.858891127	3.316530065	2.415061635	2.380843538	3.789526199	2.670339506
1416970_a_atA	26.89149855	27.51097468	25.57999973	26.03650126	24.83650609	25.1901495	23.21205033	24.35610306	21.78464238
1416971_atA	11.38349842	11.45958993	10.93319646	9.246401047	9.292114774	9.645668819	8.886466231	9.006549293	7.891605235
1416972_atA	7.420904889	6.689586784	7.1956252	6.556114326	7.586109777	5.631208483	5.041637502	6.076053734	5.392671031
1416973_atA	16.57866563	14.62374553	14.59680922	15.54708507	17.10913056	16.07556855	13.85596349	14.24831938	10.99145409
1416974_atA	1.277216539	1.211550218	1.147738949	1.581537595	1.564430213	1.41738653	1.454283298	1.681304918	1.484118697
1416975_atA	0.508224035	0.412609963	0.391221229	0.497080023	0.558621884	0.494880905	0.369760092	0.510738212	0.237247565
1416977_atA	0.114804889	0.19217313	0.157250226	0.180686964	0.08841939	0.134693512	0.138578013	0.193613022	0.144888102
1416978_atA	0.251069652	0.375500843	0.424805746	0.477159203	0.322610135	0.4386702	0.480853342	0.409922547	0.587165607
1416979_atA	6.808729356	7.59620519	6.846338605	7.163587416	7.067362012	7.125720858	6.153581941	6.48915147	5.767166046
1416981_atA	0.81481061	0.54984155	0.734876175	0.817000699	0.975888029	0.976818905	0.903639632	0.822058077	0.953715695
1416982_atA	0.714038217	0.853269998	0.889544548	0.811272473	0.877935893	0.78947947	0.802795764	0.874679462	1.197765516
1416983_s_atA	0.598929864	0.838311353	0.841070974	0.59733978	0.640444001	0.657651211	0.609587429	0.540804649	0.760541996
1416984_atA	2.172842678	2.418159674	2.381745428	2.498506396	2.623282619	2.250159969	1.914206554	2.557196923	1.938798138
1416988_atA	5.185365951	4.637536642	5.261422937	5.812828215	4.475047882	5.71993552	6.498614006	4.985463239	5.416075835
1416989_atA	0.792771291	1.232504138	0.929780337	1.014477626	0.781936302	0.889573307	1.061506396	0.858573206	0.765502498
1416990_atA	1.057704671	1.592872932	1.173042336	1.061447301	1.315887008	0.908424673	1.365008189	1.23155323	1.16122997
1416991_atA	0.620052884	0.870230855	0.9093175	0.959786598	0.867230189	0.81385608	0.769632581	0.593023218	0.725358778
1416993_atA	1.988306428	1.691551806	1.538936123	2.806282206	1.879909347	2.128832176	2.237189275	2.392873154	2.22469298
1416994_atA	1.287113199	1.265757691	1.01536252	1.368096985	1.376819653	1.169417333	0.897570277	1.235731589	1.203027342
1416997_a_atA	0.808627752	0.609945212	0.706097941	0.989022638	0.784957712	0.879103107	0.808887355	0.875734975	1.044884383
1416998_atA	3.107142338	3.416127627	3.176144701	2.774536839	3.31519171	2.196377595	2.506459904	2.535387981	2.395746587
1417001_a_atA	0.514753513	1.019051415	0.813158955	0.374662664	0.42050501	0.793001244	0.616614948	0.362951961	0.700397436
1417002_atA	1.592603577	1.448527239	1.280160765	2.006050541	1.840188152	1.789660051	2.075456275	2.159003368	2.06947704
1417004_atA	2.542669295	2.429545698	2.663078245	2.453058698	2.072627924	2.56785692	2.406536764	2.530704395	2.509575845
1417005_atA	0.223569112	0.379305047	0.338129503	0.31858616	0.31775661	0.330979381	0.259866646	0.38249717	0.311814159
1417006_atA	2.684897722	2.711510013	2.670834925	3.629709783	3.612581465	3.568485801	2.300271997	3.449176523	3.069566694
1417007_a_atA	2.497008828	2.143474687	2.473842949	1.769457243	3.052830955	2.371883723	2.763836867	2.132888622	1.904683623
1417010_atA	0.284740556	0.399461264	0.356690616	0.278643965	0.235152384	0.433843577	0.348466979	0.315111339	0.414871535
1417014_atA	0.862295042	0.589410597	0.660893837	0.810094023	0.525580875	0.647455453	0.775792239	0.694227589	0.718986954
1417015_atA	0.346532329	0.373365906	0.306026427	0.448225965	0.316348042	0.380013641	0.388852809	0.355281622	0.373522065
1417016_atA	1.051144755	0.762009084	1.075278218	0.820867746	1.017290688	1.031261213	0.998802583	0.96036496	0.96887266
1417019_a_atA	1.424094601	1.545178901	2.196009489	1.422116888	2.140009214	1.872174602	1.202490143	1.069484773	1.365519986
1417022_atA	9.171253093	9.084228978	8.582046575	6.8426985	7.310799472	6.814152195	6.956148091	8.443722459	7.790157946
1417024_atA	1.333641356	1.345925754	1.228954879	1.31989426	1.520939356	1.38451042	1.455966835	1.304931684	1.303650981
1417026_atA	2.321889964	2.564616668	2.315811382	2.381193685	1.984198787	2.362068907	1.999293242	1.897673841	1.76133005
1417027_atA	0.860582377	1.007272221	1.0753758	1.403591553	1.156613672	1.09301514	0.996349883	1.216057342	1.186903781
1417028_a_atA	0.678184915	0.733243579	0.761980074	1.03188366	0.914096473	0.859179917	0.867323333	0.756383188	0.905419888
1417029_a_atA	0.394729766	0.39364621	0.363743339	0.450389491	0.472664726	0.353598972	0.352804242	0.356216064	0.288794632
1417030_atA	0.086217375	0.018462754	0.058679644	0.048937437	0.081661378	0.070359994	0.07604927	0.095082096	0.127433995
1417031_atA	0.092220606	0.180522796	0.105926787	0.171825379	0.126217512	0.149739561	0.158078	0.152214493	0.174298059
1417033_atA	0.170160789	0.214175201	0.192885542	0.130838753	0.206960129	0.097450322	0.099363762	0.040380658	0.107925915
1417034_atA	0.354291337	0.386476424	0.387925208	0.619166596	0.479256295	0.601482605	1.031860716	0.734212394	0.830094992
1417035_atA	1.473957231	1.622083424	1.503990216	1.723445344	2.203211836	1.576319203	1.531685161	2.064100446	1.365517717
1417037_atA	2.890394811	2.797846073	2.73965106	1.997323636	2.611980449	2.417100605	2.221415758	2.259705016	1.817855544
1417038_atA	2.89700697	1.983097654	2.19230362	2.296572741	1.488700679	2.109735041	2.255395072	1.883618532	2.273161232
1417039_a_atA	2.194080633	1.958518842	2.524885441	1.728868947	1.768048772	2.216592067	2.03814619	1.335035899	2.3468563
1417040_a_atA	0.680985145	1.17762623	1.048109415	0.937418786	1.009630935	0.976354675	0.938560546	1.058747573	0.838241407
1417041_atA	3.305695638	3.508272606	3.500817795	3.329027427	4.18190269	3.86412729	3.26383148	3.372227346	2.96390359
1417042_atA	0.406529892	0.370462584	0.340306049	0.352001833	0.406389795	0.379478412	0.428780771	0.51373771	0.433505525
1417044_atA	1.620078904	1.826079611	1.856914599	1.859818015	1.712662688	1.972129625	1.799127042	1.929038846	1.669217455
1417045_atA	2.065489926	1.731127898	1.702679674	1.450069827	1.457827623	1.349645406	1.828647932	1.368182852	1.389505656
1417046_atA	0.667850776	0.72139325	0.73086417	0.969350703	0.869105931	0.900971966	0.867094173	0.621470654	0.894077123
1417052_atA	7.186876254	6.768593518	6.729282639	6.33265006	6.720355415	6.390303666	6.644834415	6.296707979	5.470470732
1417053_atA	8.319031882	7.315802192	7.442713343	11.50804797	11.77079825	10.47422778	8.802743163	7.654203698	7.15293011
1417054_a_atA	4.150904916	4.239834871	4.211890632	4.012151131	4.233021489	4.438408993	3.865140081	4.36316761	3.818758664
1417055_atA	2.625492777	2.739702354	2.929989266	2.428597885	2.754064217	2.492128314	2.34534405	2.177749091	1.647362382
1417056_atA	3.031526132	2.326876034	2.766792631	2.582433465	2.054681697	2.879976287	3.169385507	2.840264843	2.812018552
1417057_a_atA	8.771661538	7.226829846	7.008066963	7.224379998	6.087911096	6.358676881	7.768093947	5.874206658	4.81797475
1417058_a_atA	1.237232398	1.375261243	1.691498527	1.031330835	0.90548192	1.349870694	1.108511567	0.921282734	1.119568738
1417059_atA	3.025481833	2.482966831	2.979897077	2.17807703	2.081167038	2.544367808	2.861234702	2.408899301	2.529735969
1417060_atA	0.287919889	0.305442251	0.277616963	0.285497861	0.465715733	0.311206837	0.232116419	0.332055542	0.301295951
1417061_atA	0.618850384	1.011947082	1.184568426	0.432851507	0.771603474	0.655977936	0.366322682	0.468863586	0.490365925
1417062_atA	1.585316801	1.434961734	1.591564899	1.580077045	1.610041079	1.854993552	1.551447435	1.517832296	1.592647555
1417064_atA	1.531177051	1.626665106	1.463234743	1.770435493	1.491202425	1.225937297	1.198598949	1.902300532	1.391091692
1417065_atA	1.135794473	0.764822864	0.790992961	1.472212414	0.598100175	0.729373332	1.612061575	0.618598828	0.781098743
1417068_a_atA	1.26219097	1.429718709	1.6322591	1.610616661	1.717877501	1.876043183	1.791285662	1.613188102	1.64812023
1417069_a_atA	0.157518845	0.265638893	0.227140904	0.132787269	0.221358693	0.154932334	0.117069013	0.111024426	0.187084139
1417073_a_atA	0.215392613	0.215558796	0.209547221	0.245936728	0.207876073	0.180467925	0.240666609	0.168761342	0.186660288
1417075_atA	5.438195287	4.453426226	5.993591763	3.795461819	4.255032771	4.320073661	2.743961146	3.126095577	2.938259277
1417077_atA	0.762360811	0.660443705	0.669876199	0.600329359	0.594581824	0.65907849	0.682835583	0.703495991	0.744020905
1417079_s_atA	0.431387158	0.526099986	0.464303993	0.80536475	0.605210271	0.633794356	0.482379189	0.574178498	0.600957991
1417080_a_atA	1.899484076	1.761270181	1.66445227	1.602626856	1.485962618	1.791366778	1.451170343	1.26954535	1.613869575
1417081_a_atA	0.961581914	0.918681683	1.092520831	1.050290695	0.935653305	1.403002236	1.48055056	0.793897846	1.159337618
1417082_atA	18.93480663	16.01395405	19.90607258	19.81535128	21.34121815	21.74039955	18.15336191	24.47742568	21.86666697
1417083_atA	9.116443269	8.755375152	9.031266799	7.685932237	9.514886124	10.61042458	7.987838638	8.780995261	8.141254964
1417084_atA	0.905515984	0.760572991	1.211849562	2.817548012	2.213175651	2.855169582	2.553750959	2.427196692	2.616573124
1417086_atA	1.414366028	1.251996738	1.659688879	1.163556179	1.407969923	1.317675	1.400149188	1.307016312	1.712019997
1417087_atA	1.497820969	1.446159127	1.534422362	2.762813758	1.974178166	2.910615446	3.065963695	2.654614599	3.341001156
1417088_atA	0.623658339	0.737841623	0.644170908	0.822831754	0.637629365	0.799931693	0.859951619	0.732719928	0.791606513
1417089_a_atA	0.254611053	0.270819648	0.218578147	0.373746294	0.223089465	0.310373272	0.270157549	0.272135456	0.307162014
1417090_atA	0.952464358	1.023212655	0.737295315	0.808533144	0.819405016	0.736320393	0.902058196	0.824570555	0.767607229
1417091_atA	0.527542169	0.388262735	0.623196329	0.323443288	0.361333358	0.415719959	0.432984849	0.500072472	0.387198049
1417093_a_atA	1.047944297	0.933124434	1.127975075	0.990935914	1.085030993	1.116376816	0.968401353	0.951655493	1.117603779
1417094_atA	2.878010925	2.473946646	2.324158096	2.337163312	1.83553004	1.888807223	2.038370813	1.77739353	1.63188095
1417095_a_atA	0.427666541	0.402330724	0.289981356	0.218956351	0.207138955	0.268737786	0.335623089	0.295545648	0.293492838
1417096_atA	2.555800484	2.637155413	2.053191725	1.84104698	2.471423634	2.269810084	1.835987881	2.238667568	2.266385978
1417097_atA	0.511357031	0.591703483	0.386851119	0.552051559	0.447933562	0.522189671	0.717496479	0.787711781	0.736136787
1417099_atA	1.39975386	1.190403121	1.388121127	1.34871625	1.273550453	1.371316285	1.023159416	0.904052691	0.833549101
1417100_atA	1.146717824	1.148006659	1.176294332	1.205853001	1.130698666	1.231121195	0.969106987	0.863991874	0.992018797
1417102_a_atA	2.49964824	2.666654533	2.61336333	1.917725895	2.612025894	2.586587677	2.723522735	2.154579223	2.816068729
1417103_atA	2.623482553	2.805050404	2.904847004	3.496283239	2.988212721	3.557865409	2.481703742	2.385763571	2.800523764
1417104_atA	0.567341188	0.602737018	0.386744686	0.588831503	0.364085052	0.456609946	0.494202747	0.680986559	0.590631061
1417105_atA	2.161319668	1.746820612	2.045691483	1.943403833	1.747630337	1.951632974	1.823996651	1.922575589	1.640686965
1417106_atA	1.762920619	2.276254817	2.114888872	1.972744523	1.95360749	1.903906066	1.623884905	1.949571068	1.743427587
1417107_atA	0.634311615	0.764247654	0.570991243	0.833494457	0.920006594	0.762699789	0.738807971	0.670935056	0.693813686
1417108_atA	0.923505781	0.945685422	0.830169185	1.024171406	0.894852791	0.882364093	0.912492949	0.838985439	1.080305847
1417112_atA	1.849069487	2.097932864	1.569781292	1.799803484	2.110140493	1.831779793	1.690439072	2.332653345	2.144009372
1417113_atA	1.079235642	1.119339332	1.251473759	1.43632882	1.538537929	1.522188657	1.261477469	1.231974252	1.93388347
1417114_atA	0.690207414	0.8160302	0.835910444	0.821700851	0.744770024	0.924256271	0.910142351	0.838773791	0.981783308
1417115_atA	0.576381061	0.626763801	0.564898686	0.822005246	0.733161782	0.743088361	0.643869189	0.634695753	0.65601385
1417116_atA	1.33922001	1.271759785	1.176841248	2.278825457	2.250688219	2.106032582	2.258646431	1.978789998	1.925492683
1417117_atA	0.236195588	0.306075868	0.349558919	0.190714941	0.144432228	0.142862203	0.194075743	0.126435403	0.158878866
1417118_a_atA	2.563175847	1.377613445	2.021064366	1.712643638	1.712989892	1.596902328	1.129646536	1.401393526	1.320468859
1417119_atA	0.715761331	0.686865417	0.627811303	0.869414451	1.016708993	0.664378673	0.710123858	0.865682562	0.758397331
1417120_atA	1.179049487	0.871419229	1.005123159	0.374902904	0.490271934	0.604470742	0.882758781	0.627574791	0.486347287
1417124_atA	11.14904049	13.93497062	12.68591557	7.165070717	8.905923233	7.753120451	7.335252494	7.680962494	6.13220611
1417125_atA	12.28950731	11.78423933	12.90014335	11.91902693	12.57953732	15.04789146	12.91538361	11.85111084	12.95711727
1417126_a_atA	9.806506447	9.529602054	8.719365674	8.373210094	8.252765086	9.53734856	9.786636688	8.97662259	9.018371262
1417130_s_atA	1.015719392	0.773042846	0.962947064	0.949749293	1.190395207	0.798541052	0.870424944	0.821142752	0.696785404
1417131_atA	2.117926096	2.139772525	2.516910903	2.223231253	2.416267047	2.673603435	2.2361728	1.586424754	1.796910344
1417132_atA	1.636081192	1.718310099	1.660916604	1.35875583	1.481172716	1.392638991	1.446498641	1.207113469	1.059308459
1417133_atA	0.552565023	0.407896922	0.228297144	0.321361434	0.339237321	0.275067239	0.438226276	0.373110882	0.512472403
1417134_atA	0.40863438	0.409372787	0.464114501	0.357793986	0.269705575	0.325866255	0.475635285	0.279267114	0.573453773
1417135_atA	0.377830941	0.337592201	0.455054753	0.686028881	0.512979888	0.720234606	0.654233151	0.523175887	0.773573355
1417136_s_atA	0.211368986	0.209384435	0.196586077	0.269933213	0.173412409	0.269515826	0.280121048	0.150048368	0.289282923
1417138_s_atA	7.828105764	7.126996461	7.591129623	9.417822386	9.65222089	10.00626605	8.26968361	7.657344294	6.843555587
1417139_atA	0.736423476	0.891518857	0.973971625	0.78115123	0.662692051	1.024042897	0.790009959	0.864492549	1.141596255
1417140_a_atA	1.925857755	1.911490699	1.995050669	1.981198428	1.892272657	2.035836047	1.896760845	1.899535442	2.318098909
1417142_atA	0.459987755	0.675129176	0.713602267	0.629283526	0.586877534	0.577150825	0.569823736	0.67786212	0.715221991
1417144_atA	1.282590764	1.041405294	1.173822997	1.131271637	1.043862375	1.11886181	1.067360204	1.0713532	1.308817509
1417145_atA	0.431952974	0.526743603	0.355326729	0.315979691	0.520740302	0.499430584	0.417709359	0.482967598	0.515863434
1417146_atA	1.399835632	1.27032801	1.484784605	1.707948036	1.5969711	2.126522405	1.571997024	1.397722669	1.579480509
1417147_atA	0.719398813	0.805919138	0.632901709	1.010105074	0.870601071	1.048465019	0.953322126	0.847219265	1.120446844
1417149_atA	0.237038973	0.205223195	0.200570305	0.464007421	0.403493131	0.571782373	0.379105765	0.411455978	0.649565333
1417152_atA	0.43520045	0.61905244	0.342244538	0.643739794	0.44053648	0.476234346	0.508036339	0.585295756	0.534741569
1417155_atA	8.846210167	7.39525664	8.086417897	7.743853767	6.737095077	3.861542168	6.96254417	5.561362238	3.721642909
1417157_atA	2.258460029	2.189746034	2.053312001	2.139986685	2.10224897	2.180031704	2.18830771	2.09967112	2.124827189
1417161_atA	1.018372433	1.205579941	1.086627298	0.84756079	1.32793902	1.204910423	0.865637527	0.853484529	1.265266195
1417162_atA	0.730964981	0.658007187	0.546530696	0.57425648	0.417079366	0.477510978	0.638399962	0.571605484	0.671056684
1417166_atA	2.510080959	2.67252254	2.522405029	2.080515879	2.20379126	2.443149807	2.720144316	2.5422404	2.96758165
1417167_atA	4.055284147	2.770355984	3.971828434	4.464769441	4.168003339	4.318894881	3.487480979	3.753031553	2.938522482
1417170_atA	0.917207081	0.951462523	0.969739265	0.74789731	0.847524104	0.890142216	0.642073794	0.809591955	0.8428695
1417173_atA	0.589631274	0.79617011	0.847708858	0.536848636	0.554081474	0.479444358	0.393116559	0.443698984	0.482394451
1417175_atA	1.132064771	0.935226644	0.881492851	1.026842258	0.626644856	1.22284926	1.777649466	1.266739295	1.686752338
1417176_atA	0.894472248	1.019219592	0.873602279	1.656064359	1.017626981	1.811499327	2.376950075	1.426732227	1.950383686
1417177_atA	2.946176811	2.678876896	2.880537597	2.972489242	2.359365373	3.063740697	4.056838679	3.348440738	3.237759083
1417180_atA	0.73955102	0.845586136	0.725294929	0.967196277	0.879687797	0.851665767	0.76641344	0.909890105	0.943089937
1417181_a_atA	0.303648014	0.240840769	0.187961957	0.27970002	0.285738795	0.339737165	0.281100313	0.286924026	0.319088594
1417182_atA	1.205695738	0.895627825	1.02290588	1.348361349	1.143616405	0.936323967	1.395418494	1.167257473	1.030138109
1417183_atA	2.975421588	2.769626461	2.791807809	2.205370219	2.936128215	2.518250337	2.984654756	2.443015742	2.275566379
1417185_atA	0.576400369	0.522619181	0.433981684	0.49636317	0.351650621	0.38295399	0.460150602	0.636345477	0.488608579
1417186_atA	8.698180485	8.549267665	10.54465898	6.974823743	8.023086097	9.69926004	8.326497312	7.366618325	8.896729814
1417188_s_atA	0.231337661	0.181119596	0.236331367	0.151224106	0.230744901	0.231753016	0.213595243	0.233483128	0.177086668
1417189_atA	1.683222637	1.129482212	1.245745889	1.364795958	1.416215916	1.880460192	1.700388277	1.763529388	1.344202669
1417190_atA	2.740066433	2.530413143	3.110138036	2.345401092	2.440071134	3.361018369	3.243300043	1.93550438	3.237575293
1417191_atA	0.66109438	0.776042756	0.660756994	0.726185609	0.724203893	0.739959134	0.851892423	0.764024625	0.91256499
1417192_atA	1.71018689	1.86928514	1.8077466	1.501004829	1.820392313	1.92742021	1.575284686	1.339371288	1.461201729
1417193_atA	6.040001701	5.552432074	5.160844809	8.601870462	7.370405123	6.767481182	7.728183683	6.531706559	6.085509952
1417194_atA	0.69606432	0.481835852	0.354670657	0.538093062	0.409799987	0.395853659	0.346930468	0.470482587	0.400138647
1417195_atA	0.286790302	0.19124384	0.256344644	0.182694652	0.192899221	0.210364544	0.267247889	0.234374329	0.207613204
1417196_s_atA	0.224001594	0.12833458	0.206932462	0.142947879	0.148237701	0.185991348	0.187097233	0.140437937	0.185534407
1417199_atA	1.202440766	1.181457934	1.250802028	0.970292553	1.006486142	1.068811478	1.295263924	1.170591512	1.041020265
1417200_atA	3.714300262	4.087591686	4.096232593	3.745464118	3.798174267	3.485274905	3.642944959	3.769795058	2.986262382
1417201_atA	0.886370025	0.611051088	0.784895185	0.705211918	0.61405364	0.623624995	0.775135614	0.772465776	0.796246631
1417202_s_atA	1.321084841	1.403055868	1.443654687	1.199626322	1.284916246	1.266901016	1.310790128	1.100508409	1.165200732
1417203_atA	0.607237425	0.884587245	0.756321193	0.854510918	0.578148233	0.893965284	0.814455279	0.840250781	0.946368651
1417204_atA	5.231051404	6.270415199	5.40338969	4.381031198	5.110562011	4.410425501	4.199340332	5.048677994	4.381297608
1417205_atA	2.390516952	2.601370117	2.383973942	2.595828672	2.625868439	2.400552182	2.808246395	2.976980945	2.978261865
1417206_atA	1.333207511	1.377965707	1.171673911	1.408623856	1.357880453	1.345028141	1.392092261	1.367593421	1.604593875
1417208_atA	0.444737541	0.354996682	0.350697911	0.166407009	0.163164563	0.141183398	0.160107774	0.247127884	0.264914698
1417209_atA	0.774481209	0.902687614	0.991238747	1.549091529	1.359923205	1.448806232	1.547892041	1.453966664	1.957816952
1417210_atA	0.324778757	0.440982753	0.498599046	0.354798037	0.511744465	0.743764225	0.438706379	0.417510275	0.61059832
1417211_a_atA	0.201775564	0.238586064	0.157338958	0.193816223	0.147584883	0.191906408	0.176540639	0.308257555	0.297286617
1417213_a_atA	1.709057985	1.634053522	1.453825968	1.620581166	1.639975695	1.443174033	1.629008122	1.833728557	1.559411145
1417216_atA	4.15967267	3.60310614	4.381116962	2.750055552	2.761444483	3.357434242	2.840778139	4.099482635	2.75548852
1417219_s_atA	13.10861094	13.62132089	11.24795698	9.312239581	8.827121617	9.952356244	8.518425071	9.149241632	8.068496996
1417220_atA	0.825470473	0.816637	0.647984798	0.786338233	0.732541685	0.794017998	1.048929785	1.13276325	1.060549606
1417222_a_atA	0.13649645	0.168316342	0.119955529	0.079454848	0.068589581	0.03824501	0.055793529	0.110187389	0.077204518
1417223_atA	1.537639295	1.390463062	1.571621745	1.657499885	1.760468547	1.598269985	1.635438235	1.702686011	1.580934943
1417224_a_atA	0.772645887	0.689930098	0.708071605	0.51486712	0.681238834	0.5450589	0.663715413	0.599850147	0.68662865
1417225_atA	1.175894458	1.188937256	0.989264856	1.218401907	1.086587484	1.038058537	1.233417762	1.034166712	0.94502313
1417227_atA	1.715306714	1.685788342	1.724647099	1.61905919	1.521293827	1.570600531	1.386206688	1.434032977	1.547970814
1417230_atA	0.298344431	0.48411942	0.453746012	0.399848292	0.359364908	0.514626596	0.398365247	0.40972205	0.425604163
1417233_atA	6.125117065	5.185711197	6.272287581	7.301138538	7.081584022	5.752012881	6.561068238	5.708690372	5.378984383
1417234_atA	0.512516373	0.238526997	0.370337198	0.603543026	0.4095664	0.576537086	0.555241855	0.465695225	0.685591487
1417237_atA	0.311297539	0.428150863	0.319782619	0.543847677	0.400067033	0.302972449	0.361013868	0.560302066	0.462893019
1417238_atA	3.080348443	2.870646174	2.477069982	2.440860141	3.031390008	2.61591607	2.630556096	3.233133038	3.045526568
1417239_atA	1.840815077	1.757822556	1.844975485	1.464006484	1.647703616	1.584673062	1.246507149	1.364673576	1.508220086
1417240_atA	1.719488433	2.000799398	1.546890237	1.302092375	1.42065362	1.019528036	1.106462734	1.161772807	1.04338457
1417241_atA	0.89895834	0.961114508	0.974321107	0.901157542	0.784600741	0.911637871	0.969438249	0.914218667	1.186077862
1417242_atA	10.76893788	9.409082922	9.828221374	12.48475148	12.72848328	11.73024216	12.04972339	12.25169625	9.33675828
1417243_atA	2.541901549	2.400596561	2.227658012	2.289433788	2.873686797	1.907064649	2.788273111	2.784926615	2.312462696
1417245_atA	0.688895431	0.862250866	0.743583718	0.649198887	0.674910619	0.58892724	0.421468275	0.702539247	0.438094591
1417247_atA	0.876019077	1.11146684	0.961388013	1.133655838	0.901360514	0.968414982	1.060900595	1.077138271	1.104618253
1417248_atA	0.619880936	0.617886793	0.701381526	1.073156732	1.369455292	1.208528684	0.989461449	1.117799898	1.121265955
1417250_atA	2.943332969	2.138179391	2.639392913	2.209492521	1.999693257	2.238820477	2.793943137	2.025027323	2.019781256
1417252_atA	1.121107349	1.053441298	1.174535576	0.711887227	0.76370627	0.855227137	0.757146726	0.797267843	0.781353098
1417253_atA	1.780347099	1.723250861	1.750946736	1.809802114	2.079262893	2.023506652	2.808457404	2.52918644	2.537931621
1417254_atA	0.818808796	0.809207676	0.679852088	0.781099588	0.925684946	0.783437658	0.799335211	1.008805254	0.934467711
1417257_atA	0.58750816	0.481503135	0.422760143	0.635542282	0.412938191	0.442334201	0.433703869	0.575237881	0.512989737
1417258_atA	19.12185963	18.07121086	17.60686839	18.95726633	19.1667889	19.56439117	18.30975842	18.87280286	17.09462826
1417259_a_atA	3.881117016	4.358851775	4.028020108	3.178174374	3.714414602	3.370878698	3.341015527	3.297594928	2.957287167
1417260_atA	5.247678338	4.89379036	5.698554269	8.046276499	9.390341852	7.147580615	5.31795539	7.855245142	9.663000598
1417261_atA	0.702813447	0.443494723	0.647005114	0.924549105	0.97696053	1.004422366	1.127810982	0.900807408	0.876868977
1417264_atA	0.615478206	0.428200407	0.455939351	0.523410204	0.643841241	0.643902275	0.703873443	0.421757591	0.722446055
1417265_s_atA	0.406294344	0.297664301	0.27824013	0.64668319	0.576703764	0.620366968	0.744608686	0.619602909	0.626621818
1417267_s_atA	0.944350777	0.756277437	0.921812607	0.701295731	0.759262659	1.067207155	0.948489331	0.704011914	0.783095469
1417269_atA	2.786078973	3.162469286	3.57611069	3.834594114	3.869956904	3.783114658	3.892128859	3.126880727	3.86274109
1417270_atA	0.142408097	0.160217265	0.157068223	0.155231748	0.18004306	0.119745544	0.235057391	0.196312343	0.129400316
1417271_a_atA	0.247881914	0.947087653	0.583823124	1.206797126	1.30134461	0.860292702	0.859037246	1.130492006	0.960393382
1417272_atA	0.463642501	0.498951705	0.401014888	0.41525369	0.306770737	0.364036858	0.428778048	0.46802928	0.37337526
1417273_atA	0.17966583	0.131067681	0.138090524	0.090281374	0.167370951	0.215392106	0.208912424	0.264704075	0.301392611
1417274_atA	6.842121781	6.660310385	6.894578435	6.962418162	6.87591135	7.530852284	6.8650102	6.589118036	7.152918765
1417279_atA	0.409723081	0.392263524	0.522097156	0.487693368	0.476375537	0.627281032	0.831277036	0.514129602	0.792277458
1417285_a_atA	1.355510771	1.420257627	1.486393583	1.020174229	1.305062011	1.205731928	0.938131721	0.777800694	0.878178194
1417286_atA	1.671629212	1.676936333	1.742166575	1.351926276	1.806313455	1.606728523	1.338051176	1.444296812	1.114490701
1417287_atA	0.859577947	0.897244822	0.928745508	0.399007452	0.560811196	0.462831079	0.583967262	0.668370235	0.4815826
1417289_atA	0.695033086	0.657806057	0.61905792	0.773457176	0.46551532	0.973783207	0.783695787	0.688299371	1.176593414
1417293_atA	1.327647028	1.384731415	1.517286409	1.410996682	1.397451679	0.970704271	1.273371136	0.857351104	1.154370763
1417294_atA	1.482232083	1.485144328	1.440463964	1.700720357	1.558706416	2.020916979	1.677168172	1.762443833	1.950365534
1417295_atA	1.503152037	1.475567341	1.757738937	1.226412186	1.427933908	1.795424236	1.996393565	1.438700632	2.134161883
1417296_atA	2.470576092	2.615467424	2.717361386	1.404508379	2.079958201	1.509704519	1.694779512	1.918465503	2.234159276
1417297_atA	1.147708171	0.815169089	0.928157744	1.100065446	0.940765867	1.602625552	1.724286788	1.307141481	1.929150322
1417298_atA	1.283274467	1.202034593	1.29170501	1.57102709	1.264720491	1.517605526	1.590012231	1.300623605	1.668173712
1417299_atA	0.749574426	0.837254566	0.832158735	0.961452354	0.670801483	0.884074461	0.589541993	0.893559001	1.113331239
1417300_atA	1.232380604	1.278855028	1.706859839	0.927467931	1.014050461	0.872967993	0.797689111	0.725535016	0.653365692
1417302_atA	2.241574151	1.349741549	2.438359204	3.190006655	4.787314055	4.359378441	2.904947673	3.590856133	3.714543188
1417303_atA	1.233961525	1.16611521	1.459320093	1.891906906	1.143902708	1.60627112	1.394919332	1.415107466	1.25282977
1417307_atA	0.666121075	0.584573241	0.724446187	0.788235584	0.569261238	0.694085276	0.754542235	0.853147711	0.814425459
1417308_atA	30.0923423	32.16913116	30.80699871	39.20787084	36.88347355	42.5930736	36.16639126	35.9129081	40.00449374
1417309_atA	0.609169965	0.709519059	0.497733738	0.756082537	0.714570463	0.606481039	0.608881114	0.879554897	0.678985274
1417311_atA	4.5756572	4.815572239	4.730871046	3.241667382	3.041076608	3.318834909	2.683626084	3.652056809	3.479499055
1417313_atA	2.03564776	1.985343041	1.830669426	3.218114294	2.199946613	2.151472475	1.722630478	2.079669158	2.437938766
1417315_atA	0.41437408	0.368509915	0.563051879	0.300320176	0.406776532	0.325703775	0.248681788	0.364240061	0.399700502
1417316_atA	1.040041961	0.961282684	0.865387188	1.060626025	1.011612337	1.374515828	1.478653745	1.576434014	1.85710936
1417317_s_atA	35.75356337	37.5815606	33.20374008	35.69674777	38.34734763	42.00828074	36.04799913	40.63461354	41.85586705
1417319_atA	0.305002246	0.364764345	0.365099056	0.143705	0.206175748	0.235944737	0.170879462	0.1828187	0.183011726
1417320_atA	5.289709046	4.192631734	4.774104663	4.111038608	4.816153447	4.334432922	3.823766365	4.293646628	3.255827183
1417321_atA	0.864250979	0.862806077	0.899527472	0.894671514	0.929918147	0.838204927	1.024046563	0.998857754	1.029648004
1417322_atA	2.239295898	2.414775684	2.405551036	2.741965647	2.859801079	3.154445261	2.137599665	2.410003062	2.371747303
1417323_atA	4.891823342	5.214458066	5.156828039	7.4219411	6.839900738	6.12166487	5.640572815	7.868490268	7.048685136
1417324_atA	0.96760577	1.115223546	1.070051877	1.146809895	0.867678958	0.968180591	1.051536771	0.951441568	1.263593937
1417326_a_atA	3.365132383	2.904811064	3.448690548	3.40283074	3.475898835	3.605018856	3.041663585	3.195759935	3.276867682
1417328_atA	1.336521541	1.370965916	1.293958487	0.841263586	0.899813112	1.110546637	0.886720312	0.829335842	0.72390616
1417329_atA	0.945243453	1.369970491	1.273606847	0.847164712	0.87215529	0.741390281	0.746571073	1.04209103	0.993103382
1417330_atA	0.476042968	0.615213918	0.58923124	0.488051453	0.448539571	0.557512999	0.399761539	0.449713	0.469475407
1417331_a_atA	0.913992995	1.195502969	1.125412965	1.054667797	1.151117101	1.048542391	0.871616126	0.735736722	0.807616851
1417339_a_atA	21.37948831	25.6727568	25.96526933	16.52654132	19.498401	20.14026354	15.18888464	18.50744675	19.79145615
1417340_atA	2.793170406	3.285624703	3.002912947	2.878390643	2.977658121	3.0248205	2.467631914	3.046881985	2.837780854
1417341_a_atA	1.538504714	1.621817523	1.377974809	1.029369784	1.489505055	1.354503888	2.086247248	1.891740844	1.448688157
1417342_atA	0.60050647	0.616380702	0.530801748	0.740213494	0.524650616	0.50715136	0.53712795	0.787729987	0.626335016
1417343_atA	0.731402687	0.473590643	0.506682968	2.257797621	1.338155054	2.528281339	2.703370207	1.616180772	1.876774841
1417344_atA	1.326068378	1.688710982	1.406532462	1.341509046	1.381484581	1.44232067	1.513261548	1.842246857	1.634485769
1417346_atA	2.489694794	2.067970122	2.334819559	3.587262811	3.181837925	3.614733545	3.777460021	3.045484647	2.654367968
1417348_atA	0.667807164	0.700887044	0.553949922	0.807872257	0.700951735	0.814440918	0.89867524	1.165534696	0.975573036
1417349_atA	1.802334629	1.569957707	1.685997594	1.604567432	1.916256251	1.413222116	1.917950269	1.715391774	1.664849617
1417350_atA	0.573823648	0.599909148	0.578241854	0.570888114	0.709145922	0.578194432	0.528774702	0.438883858	0.625564234
1417351_a_atA	3.962654863	3.772342	4.075883224	3.500137091	3.207041718	4.129434555	3.678698566	3.218383612	3.138664754
1417352_s_atA	3.918745675	3.684153722	3.798206349	3.384155256	3.503052217	3.796932318	5.442882005	3.874620446	3.068234787
1417353_x_atA	1.851154668	1.628867313	1.700721215	1.516522612	1.59213348	2.019970315	1.845785068	1.834340745	1.317712016
1417355_atA	0.589300552	0.697019887	0.87864934	1.317348533	1.242075252	1.23190629	1.0903693	1.042364125	1.24028897
1417357_atA	1.882193882	2.04026413	1.519519461	2.058919293	2.376520857	2.034272685	2.163197596	2.388631072	2.552673358
1417360_atA	0.744600429	0.584547106	0.69052989	0.619549024	0.688657729	0.553413214	0.625495492	0.713819452	0.685504584
1417361_atA	0.48477438	0.466892889	0.440315928	0.801960666	0.458751515	0.531729364	0.670397149	0.598448258	0.777442238
1417364_atA	40.20092742	43.11919084	40.45578162	44.97113133	47.00502759	45.04229481	44.3653527	49.5212512	47.40224967
1417365_a_atA	4.606419299	5.313596018	5.720154057	3.213443717	4.931156544	4.839997254	3.096850473	3.69056781	3.963371536
1417366_s_atA	3.082372295	3.976622269	3.709406211	3.5178457	3.334983004	3.53726863	3.519699612	3.530401918	3.830192189
1417367_atA	11.16859758	11.52561069	11.21094369	8.588083955	10.34975607	8.723421935	9.31086731	9.827087139	9.255595911
1417368_s_atA	3.263571801	3.677476648	3.702067094	3.14196318	3.470111415	3.817285604	2.760090883	2.835289955	2.866792374
1417369_atA	1.586068647	1.427661952	1.481802663	1.521859764	1.654815758	2.044246796	2.160384138	1.717028071	2.180442812
1417371_atA	0.712499544	0.937792476	0.916441027	0.673593724	0.904839328	0.811737463	0.805604231	0.710255557	0.874683923
1417372_a_atA	0.324621574	0.458319054	0.325168496	0.208499763	0.286691777	0.252800144	0.264730071	0.183861469	0.262072994
1417373_a_atA	12.94649834	14.07214835	13.87503861	13.71309286	11.32536916	12.12265278	13.70439978	9.945405715	7.44851361
1417374_atA	5.402120292	5.953063303	5.783135663	5.856308038	6.034151942	5.161467209	5.398259198	4.57029453	4.264829495
1417376_a_atA	0.569138578	0.573559706	0.682081282	0.651809451	0.475834742	0.604486899	0.659317569	0.516528745	0.666269533
1417377_atA	0.261705211	0.277746941	0.53360146	0.287861587	0.316003115	0.390587383	0.35008086	0.323157412	0.519454818
1417378_atA	1.00353085	0.93449712	1.343017556	1.048766444	0.883480182	0.964198229	1.160279196	1.002644677	1.402032842
1417379_atA	2.142786997	2.301351795	2.931997651	3.35434364	3.835911788	4.347595199	6.30288581	5.871127508	6.190975652
1417380_atA	2.33032836	2.438986325	2.306826978	1.530848294	1.659930591	2.314726581	3.03771113	2.224125239	3.202251397
1417382_atA	0.520523423	0.541317486	0.419534925	0.725622319	0.498266163	0.643287853	0.800804108	0.900673136	0.797901645
1417385_atA	1.805128499	1.60698842	1.92599625	3.513971373	3.670028479	3.470733593	3.888180942	2.634214374	3.89047289
1417386_atA	1.830897974	2.006392413	1.98608215	3.30553349	2.478556225	2.596275058	3.009379153	2.250665559	2.784776858
1417387_atA	0.918360972	1.068013591	0.983314589	1.04002589	1.053364923	1.016560607	0.987265136	1.019865617	0.859719824
1417388_atA	2.04639621	1.907452183	2.037626171	1.563180611	1.909569021	1.959954974	2.148871649	2.050775667	2.251194978
1417390_atA	4.83736332	4.542112216	4.97692209	4.281224621	4.431991025	4.976166744	4.292758485	3.785413838	3.891421334
1417392_a_atA	3.361659353	4.174541364	5.395676128	4.071703837	4.529843181	4.76359051	2.518786935	4.394971843	3.689012324
1417393_a_atA	0.796084639	0.493129606	0.787577571	1.024924432	0.642339057	0.833850726	0.636024178	0.79581361	0.682352026
1417398_atA	3.101663627	2.493041531	2.561776191	1.987684456	2.411533951	2.394326043	3.061012916	2.322298479	2.002194185
1417399_atA	0.52590696	0.516589361	0.471590006	0.792314661	0.619172791	0.667858347	0.64053751	0.746217668	0.575704401
1417400_atA	2.140938045	2.596547534	2.31756333	1.707700061	1.742254194	1.502586331	1.824681864	1.939539364	1.671500075
1417401_atA	0.791385486	0.936187978	1.008561242	0.946425516	1.085226407	0.848475326	0.987811945	1.058394824	0.9064659
1417402_atA	1.377396086	1.378583871	1.452226067	1.52336354	1.309629232	1.362070377	0.93178102	1.169608369	1.008947856
1417403_atA	1.309568645	0.937190221	1.017119006	0.864375323	0.831309331	0.960404744	1.149454189	1.125314573	1.134162989
1417404_atA	2.220306668	2.172730632	2.418229962	2.243421889	1.780507516	1.849625328	2.549183627	2.399268137	2.210044273
1417407_atA	0.813578581	1.185116915	1.086291432	0.89617529	0.590213651	0.844053766	0.852910033	0.823776302	0.917028126
1417409_atA	0.268157461	0.306124276	0.229019028	0.096480844	0.07731452	0.090897128	0.113008671	0.050335303	0.091685364
1417410_s_atA	4.123981549	3.328459788	3.836649343	3.951354	3.35139319	3.5641894	4.604242331	3.569343044	4.922147116
1417414_atA	0.652829749	0.487773629	0.498460161	0.809400147	0.575764416	0.643955297	0.664556954	0.780370294	0.638318094
1417417_a_atA	23.53537924	22.94099739	22.63214377	24.81548537	23.90431569	26.45055585	24.66463421	26.38463283	24.38916708
1417418_s_atA	9.367868855	9.019117284	8.507316482	10.17719503	9.01933121	10.58334451	11.20396158	10.1188668	10.60694822
1417419_atA	2.551900423	2.255537253	2.657068974	2.249311867	3.153214397	2.638822619	1.682422985	2.031549751	1.645349773
1417420_atA	2.921577126	2.497232315	2.70027082	2.21646995	2.61458672	1.98082938	1.825001781	2.034810965	1.665165009
1417424_atA	0.464824558	0.529529202	0.491277857	0.39122126	0.46054023	0.520046933	0.521603787	0.304036866	0.526798458
1417426_atA	0.102248624	0.080322081	0.079613624	1.020228829	1.138958293	1.319470476	0.478991922	0.596043653	0.581872695
1417427_atA	2.604684124	3.002444515	2.976717701	3.47998968	2.932406271	3.676020966	2.515222465	2.738625568	2.947355725
1417428_atA	3.872056246	3.653143283	3.755272288	2.728172315	2.126777904	2.766806647	3.555798094	2.871315788	2.799098828
1417430_atA	0.793769361	0.837247748	0.782628092	1.024503556	0.891453506	0.786903451	0.873644538	0.765891459	0.768363943
1417432_a_atA	3.984478849	4.005632767	3.985149589	4.099351927	4.331591676	4.374003951	4.47880294	4.2801102	4.525045988
1417433_atA	3.586366002	3.858791693	4.031735054	3.320694098	3.341731585	2.962272377	3.401734037	3.581973706	3.183931437
1417434_atA	0.960968625	0.938612906	1.326939126	1.662812013	1.957963393	2.060203554	1.646671647	1.264304194	1.494812525
1417435_atA	0.644193738	0.636515101	0.578551849	0.709311925	0.488982205	0.608574168	0.760501775	0.764208737	0.770881406
1417437_atA	2.130080567	1.631042248	2.107086805	2.109010269	1.827254507	1.92575672	2.210597558	1.740523377	1.996803025
1417440_atA	1.798582211	1.688922339	2.271783489	3.125710571	3.803539048	2.600639728	3.564603765	3.75405566	2.963018678
1417441_atA	0.426157397	0.481163827	0.63260465	0.347603345	0.427244047	0.466468	0.398933837	0.304508638	0.434692216
1417442_a_atA	0.562182069	0.491643741	0.500129504	0.530227018	0.621821779	0.59247928	0.55387642	0.600872434	0.570617061
1417443_atA	0.404607119	0.363309388	0.31250364	0.391474241	0.372888429	0.383465553	0.31895993	0.387454534	0.466021072
1417444_atA	0.607209941	0.583988941	0.602625015	0.410778081	0.550914867	0.442996866	0.722345611	0.688059502	0.591449038
1417445_atA	0.818153941	0.880391916	0.760212695	0.755646192	0.647926292	0.795115765	0.94232695	0.818703555	1.094759419
1417446_atA	0.694881809	0.772553088	0.837439994	0.841449682	0.704781612	1.033363901	0.844448104	0.795718937	1.150295627
1417448_atA	0.848425636	0.818757391	0.945379932	0.807513944	0.910149576	0.605634502	0.632144783	0.813114886	0.646707292
1417449_atA	0.871932758	0.831220656	0.817011424	0.643283201	0.848726124	0.58175125	0.952950023	0.501188294	0.591665728
1417450_a_atA	1.233659424	0.90788655	1.11390503	0.873477603	1.123845561	1.264456983	1.103442804	0.820307991	1.08029904
1417451_a_atA	77.02792744	75.9923919	68.99768466	73.49869063	68.76483956	69.39871965	67.71392382	72.8055459	73.28494502
1417452_a_atA	49.38174327	43.10416856	43.90897913	46.25234374	50.40535822	50.62231286	38.67045972	48.80355653	48.99563693
1417453_atA	4.97045829	4.813788202	4.705876292	4.666025146	4.623228095	4.276813826	4.975108293	4.18084913	3.304815037
1417454_atA	7.794147751	7.052585045	7.207847984	6.326157207	6.041150471	4.787034109	6.868926352	6.329577284	5.429932659
1417456_atA	3.463958152	2.921940098	3.150051576	3.377803452	3.009855898	3.281430285	4.441433864	3.587449268	3.792869298
1417457_atA	10.34588236	11.20773381	10.86198388	9.771698819	11.94339832	11.40077562	9.60571318	10.18752753	10.10483973
1417458_s_atA	11.52105677	12.36090395	11.14190969	10.76171108	11.93989906	11.72990081	11.24457521	12.30103549	11.81063357
1417460_atA	16.99949514	17.48445563	16.42496192	22.77194281	16.92994095	16.6073391	20.69284819	21.67671871	19.16872727
1417461_atA	2.576938496	3.464260282	3.124448633	3.656932447	4.541679329	3.929151305	4.159974608	4.619670176	4.457754057
1417462_atA	2.091952191	2.784805553	2.491956997	2.58263594	3.297940791	3.277300006	3.3596683	2.706373002	3.000459557
1417463_a_atA	7.887510709	7.871728788	8.193145995	7.880503988	5.492686225	5.658395503	5.968374717	6.709762475	5.095474267
1417465_atA	5.064009778	4.339320539	5.272259141	4.606297265	5.228121388	5.529580868	5.371617565	4.961594703	5.28344105
1417467_a_atA	1.633069263	1.625428779	1.506186959	1.004984046	1.519037483	1.363670149	1.256392824	1.289797648	1.638522332
1417468_atA	1.335079177	1.236979005	1.467482989	1.238296792	1.216526078	1.311453412	0.986886227	1.203786256	1.638234168
1417469_atA	0.40689355	0.396563623	0.373048178	0.481791787	0.431227074	0.355543958	0.412049998	0.48021912	0.403532401
1417470_atA	2.68571544	1.77825831	2.307441975	4.123348639	3.251968637	4.478585342	3.193860324	3.028504941	4.123459034
1417472_atA	1.756631004	2.140497503	1.64535105	1.915846744	1.847479801	1.565798939	1.855085363	2.118712695	2.419664186
1417473_a_atA	0.176331358	0.232625105	0.211024803	0.185553191	0.205907168	0.195393819	0.167090369	0.161429641	0.111672113
1417474_atA	1.624664939	1.226447501	1.138765891	1.379729066	1.430924188	1.462623892	1.444905861	1.376070757	1.165116778
1417475_atA	2.104217962	2.424773113	2.36772304	2.078991628	2.792908323	2.239364353	2.128523994	2.250613215	2.436772496
1417476_atA	0.488658995	0.464254786	0.502915373	0.417313704	0.478657557	0.609902912	0.449147938	0.383354235	0.537244057
1417477_atA	1.336623755	1.385604116	1.438426076	1.586126273	1.522232266	1.336346591	1.531462807	1.398694434	1.373268644
1417478_a_atA	1.364969043	1.068077225	1.3203784	1.386563169	1.246803803	1.472525183	1.332918884	1.193331255	1.006708346
1417479_atA	0.380171205	0.350431363	0.549133882	0.454820056	0.354538196	0.364543642	0.290889786	0.409679492	0.358363739
1417480_atA	0.672742092	0.84247032	0.775999286	0.576968054	0.659519763	0.748852774	0.630762785	0.581109659	0.514382226
1417482_atA	2.665229331	3.335480033	3.39710341	3.353795365	4.79668254	2.545280338	3.33928888	3.827918859	1.721792608
1417483_atA	0.175403929	0.21561584	0.106428543	0.122908304	0.125736522	0.167889803	0.111273652	0.129084451	0.16128576
1417490_atA	2.033187792	2.652620861	2.256699039	2.32309243	1.99501015	1.99113801	2.582312096	1.955007942	2.318761459
1417493_atA	0.169186546	0.201104682	0.186914873	0.186444537	0.198057682	0.108734357	0.117039176	0.207524729	0.247067373
1417499_atA	3.600655625	3.9381166	3.619884416	3.646997517	4.807748396	3.411375911	3.079593084	3.72492321	2.410424791
1417500_a_atA	0.479263414	0.39189399	0.335947739	0.557866462	0.366179385	0.349343078	0.634456356	0.703871497	0.504054615
1417501_atA	0.410285262	0.276442093	0.179321678	0.556542411	0.414048185	0.684571526	1.060821183	0.7778453	0.656924176
1417503_atA	3.256323639	3.146547034	3.07230777	3.852682649	3.067202933	3.375678014	3.007325783	2.969063455	3.462209224
1417505_s_atA	0.405360782	0.417796172	0.358307536	0.467082767	0.326410699	0.405951337	0.616774226	0.493621049	0.56445875
1417506_atA	4.552556665	4.037115919	4.051358228	3.91337968	4.985829141	5.19907664	3.867540596	2.602262214	3.940586171
1417507_atA	0.298222455	0.368432417	0.448940865	0.264287342	0.224502123	0.331793603	0.351020192	0.175522729	0.25760532
1417508_atA	0.709427877	0.734409226	0.68916328	0.707424357	0.652274241	1.183362429	0.901502311	0.935884234	1.514010591
1417509_atA	0.338100974	0.387225493	0.478207239	0.54475108	0.610982922	0.928868985	0.730250747	0.662113164	0.962049757
1417510_atA	0.817145649	0.959378196	0.961272275	0.897403791	0.869308161	0.914637159	1.111735699	1.115198665	1.253598963
1417511_atA	5.777600521	5.46875957	5.405266452	4.816459599	5.067312012	5.289970082	4.940505028	4.806296735	4.300913508
1417512_atA	0.598234804	0.595653593	0.564016585	0.529885085	0.500470017	0.616756444	0.571145835	0.512005602	0.65307231
1417513_atA	0.914874313	1.068690844	1.191408284	1.365831084	1.696263862	1.788369766	1.651672342	1.122626859	1.446784461
1417515_atA	1.283756012	1.669850181	1.635799305	1.22388466	1.417129361	1.466110166	1.499296359	1.238621849	1.331868348
1417516_atA	0.384720897	0.426325235	0.400950211	0.440710499	0.356934964	0.703945834	0.654856423	0.654611917	1.121154774
1417517_atA	0.253328598	0.297631575	0.25219852	0.274943448	0.204989634	0.254300698	0.306717076	0.277024774	0.217581858
1417520_atA	0.10116333	0.223548331	0.191140652	0.17828206	0.210838177	0.179845538	0.244458198	0.177530116	0.276103851
1417521_atA	0.325914704	0.356231645	0.271312903	0.471043317	0.346573506	0.428773233	0.343695445	0.494253492	0.473730476
1417526_atA	1.241155173	0.920113458	1.10316187	1.517728362	0.974447422	1.04947085	1.581687572	1.273364134	1.272488444
1417530_a_atA	2.265435618	2.686826658	2.337692571	1.436048995	2.092962286	1.874568571	1.864376581	1.755190875	1.794282834
1417533_a_atA	1.827502173	2.056613642	2.037542204	1.331571841	1.414389028	1.180112821	1.274394418	1.585113896	1.285149501
1417535_atA	0.422587149	0.481603132	0.521843668	0.496180942	0.483163883	0.581143656	0.530130153	0.421608754	0.562770609
1417536_atA	4.92031173	4.447680943	4.660731872	5.780686999	5.052887771	5.226529909	5.199581409	5.327772375	5.261760691
1417538_atA	0.617416425	0.871117193	0.788866569	0.546381801	0.696229773	0.600555511	0.678607909	0.631493937	0.81534713
1417539_atA	0.595328043	0.682963033	0.744464911	0.543136284	0.55390742	0.54705395	0.518254411	0.49535088	0.801989487
1417540_atA	0.182210523	0.195026454	0.237842989	0.126186125	0.17850202	0.141710663	0.169173236	0.210988489	0.199927624
1417541_atA	4.155023035	4.22379444	4.623695883	5.33005249	5.318213812	5.34589838	4.531997718	4.793374772	5.064293578
1417542_atA	1.25392066	1.082388162	1.180184019	0.986242587	0.733254945	1.007501301	1.480359971	0.973562294	1.554303611
1417544_a_atA	1.557491673	1.590313918	1.148796472	2.112905071	1.335419265	1.558293893	1.78250495	1.996204381	1.67281383
1417547_atA	3.122122478	3.287974633	3.333248099	3.626306381	3.102429619	3.508616101	3.133327865	3.163559713	3.06475413
1417548_atA	0.780579796	0.73565987	0.769285151	0.890478687	0.99361612	0.793555134	0.502872963	0.518586063	0.552976668
1417550_a_atA	0.141744201	0.150258199	0.086836073	0.265005787	0.211801384	0.14883759	0.112003381	0.225896766	0.236262363
1417551_atA	0.614602566	0.76961113	0.896656729	0.708967035	0.648109662	0.608916424	0.802638755	0.785021791	0.835362038
1417553_atA	0.515765212	0.453823051	0.32905319	0.615569364	0.500748822	0.410457779	0.393546973	0.568770754	0.412565543
1417555_atA	0.431954336	0.401605291	0.416933555	0.475891572	0.382121033	0.41730858	0.467312214	0.382862208	0.492602031
1417557_atA	1.5882038	1.603972601	1.778755499	1.848577234	2.373051132	2.237773684	1.8190073	2.417793108	2.057855188
1417558_atA	0.617557254	0.61046656	0.653501163	0.881349107	0.616280899	0.752502211	0.822877502	0.880804536	0.839278343
1417559_atA	1.430418287	1.222624887	1.569810794	1.134163163	1.171919546	1.100654449	1.369836446	1.090551806	1.165504779
1417560_atA	2.288713326	2.080383388	2.858270616	3.605369545	3.158740508	3.275347511	3.356428285	3.110388041	3.24345429
1417561_atA	1.84757488	1.661959507	1.587107872	2.232463208	1.786992516	2.390537109	2.08955533	1.876395159	1.89429611
1417562_atA	13.13693578	10.40378052	9.296941017	13.61772481	12.16028455	11.61072577	16.52484615	16.50907126	14.37574563
1417564_atA	1.617905136	1.608738368	1.60191319	1.138633541	1.519571462	1.240601494	1.148204015	1.40794554	1.181694141
1417569_atA	0.562164352	0.567765788	0.487790982	0.729034138	0.588389262	0.587016844	0.61730606	0.645935904	0.779632964
1417570_atA	0.488768705	0.477090539	0.575389947	0.570170351	0.43334072	0.482410877	0.483154706	0.611888419	0.665975697
1417573_atA	2.507605091	2.460053879	2.819739117	2.635723092	2.572218354	2.896253909	2.586963378	2.667748212	2.710757322
1417574_atA	0.348862825	0.218042358	0.372874571	0.340756502	0.245701303	0.364943244	0.170415695	0.314077673	0.417474766
1417578_a_atA	1.129856932	1.161240355	1.04688169	1.38876537	1.085246857	1.408846069	1.370884686	1.388480666	1.598084095
1417580_s_atA	0.230178319	0.308118535	0.271252764	0.482336878	0.312370015	0.439358125	0.281424541	0.389845257	0.330994526
1417581_atA	0.654541051	0.443181778	0.624174878	0.75140195	0.551563822	0.78688479	0.836514152	0.51795362	0.620835624
1417582_s_atA	0.889272924	0.747798144	0.929991388	1.064875727	0.827948674	1.128763101	1.340531103	0.867671834	0.875187643
1417583_a_atA	3.375860389	2.351477572	2.061531631	2.979296046	2.72545205	2.033585443	2.444895088	2.73806117	2.634028592
1417585_atA	0.711216862	0.917438538	0.764182717	1.19433467	0.961227474	1.089597135	1.108645433	1.024565133	1.105639306
1417586_atA	2.564661368	2.208418204	3.03079433	2.310873399	2.686878341	2.875167869	2.464754926	2.569420218	3.238255995
1417587_atA	0.832743621	0.727079672	1.018900456	1.199835622	1.240189285	1.169854255	1.199865005	1.2110688	1.280758973
1417588_atA	0.259631841	0.288569345	0.334125441	0.176747344	0.120623506	0.176565892	0.123970947	0.257893532	0.244286251
1417592_atA	1.086072673	0.871401275	1.068234118	1.190701493	1.294039328	1.08009408	1.632996879	1.221940272	1.538143746
1417593_atA	1.178324898	1.205907204	1.175781456	1.461676883	1.283134802	0.946473075	0.985631515	1.205713855	0.841665338
1417594_atA	0.576347671	0.543570601	0.561721125	0.485063694	0.482910527	0.408941523	0.688952586	0.573263856	0.632440686
1417596_atA	0.9027789	0.839263597	0.916913054	0.966345426	0.974470145	0.984248855	0.809817611	0.813844278	0.791127752
1417598_a_atA	3.545988901	3.028696004	3.301765239	4.24051575	3.861136031	4.204635212	5.415661798	4.530697975	5.486537569
1417599_atA	0.937872633	1.040123514	1.077177674	0.768837786	0.785815259	0.926404471	0.870654105	0.716645761	0.822310711
1417606_a_atA	9.89432028	11.78058035	13.0099124	12.50973099	13.28827469	12.13541909	13.32292663	12.2151925	16.8393877
1417608_a_atA	43.51282181	51.47548699	44.87944913	49.01660668	43.62728313	45.87656561	43.49894374	52.63656406	51.98087825
1417609_atA	0.820759508	0.663093626	0.794070216	0.60765782	0.642402453	0.579350682	0.475193754	0.550847049	0.537738473
1417611_atA	0.853336714	0.888968933	0.646624769	0.77119355	0.89669854	0.908492942	0.75287685	0.668193633	0.880903271
1417612_atA	0.360434444	0.580699721	0.383877573	0.5059159	0.44347609	0.551806615	0.495420929	0.594750546	0.576077879
1417615_a_atA	22.52327144	22.13574868	21.77262289	27.70469137	31.28062867	31.05457651	27.59142476	31.65883299	31.60202165
1417619_atA	2.345674202	2.108777995	2.233776212	2.288994712	2.649692976	2.07805364	2.357956964	2.280965492	2.009062468
1417622_atA	1.435499496	1.576212066	1.756774458	1.193775019	1.474037852	1.330734873	1.385330886	1.558660056	1.682597787
1417623_atA	0.129369583	0.189300716	0.153225739	0.228689034	0.294595797	0.239155659	0.22863953	0.283905867	0.259054762
1417624_atA	0.321982161	0.425283903	0.341267123	0.395169525	0.361801669	0.342204637	0.449963841	0.375629277	0.357341097
1417625_s_atA	0.253013777	0.312156142	0.255435311	0.281671764	0.273041692	0.351550217	0.134150447	0.128087653	0.141367285
1417626_atA	0.505230505	0.435746772	0.339320691	0.464517931	0.408245541	0.412727043	0.434259527	0.52793025	0.440348849
1417628_atA	1.428094605	1.578593813	1.385917577	1.63916565	1.519460121	1.705996304	1.482708301	1.689550123	2.00250277
1417629_atA	0.793172881	0.615902079	0.738125675	0.669935068	0.467869598	0.636263876	0.4912856	0.584748655	0.719971476
1417630_atA	0.328157523	0.404104989	0.252589304	0.312146769	0.422496182	0.326230584	0.45666214	0.421535928	0.378490508
1417637_a_atA	0.416046767	0.510098645	0.360545127	0.587469915	0.505754816	0.604701264	0.527651587	0.713079591	0.521049022
1417638_atA	3.671876595	1.769926741	5.633223873	6.373315706	5.018492729	13.95183152	6.103974322	5.206062865	8.308262932
1417646_a_atA	2.867480534	2.834715428	2.775491096	1.567912613	2.016296584	2.297456782	1.564248669	1.550089413	1.914465311
1417647_atA	2.784518495	2.187102931	2.938751273	1.669327616	2.024758442	2.179949781	1.332056695	1.442205356	1.527858338
1417648_s_atA	2.87787691	2.29336567	2.867681661	1.563105536	1.594926075	1.740661063	1.121287843	1.455220627	1.448440836
1417649_atA	0.657836455	0.752346645	1.134740043	1.136353989	1.12176418	1.267890917	0.852120903	0.910663875	1.075207389
1417651_atA	0.329028847	0.343252941	0.23903622	0.41528645	0.30436238	0.248564503	0.381537591	0.421389367	0.392090935
1417652_a_atA	8.96904959	9.227111078	8.897238274	7.712299501	9.579531625	9.912327812	8.081544944	8.691488249	10.2693881
1417654_atA	6.693467453	9.722937195	7.413708626	1.030398085	1.12970342	0.84631461	1.021945999	1.985990614	1.978612399
1417655_a_atA	3.529527783	3.955043367	4.718173965	3.545775889	4.747195216	4.715026168	3.434297545	3.315280131	3.935564859
1417656_atA	8.866584975	7.271012619	7.416388743	9.422122138	7.258078737	7.128067039	10.23082273	8.898722131	7.903372304
1417657_s_atA	3.798516136	2.895570431	3.264463735	3.475064303	3.504813211	3.679491311	3.832429093	3.290819887	2.997015205
1417658_atA	0.381495454	0.339211698	0.407648234	0.250985638	0.405039397	0.234250527	0.150766413	0.274533689	0.12078036
1417659_atA	1.307424407	1.092137871	0.867613433	1.523320998	1.853449	1.121524304	1.214338432	0.792921075	0.918586707
1417660_s_atA	3.021157013	3.262602662	3.284425044	3.565136149	4.137577917	3.817303809	3.477214126	3.830945666	3.423436437
1417661_atA	1.37080437	1.218690914	1.183556291	3.047684856	2.312366162	2.591364237	2.487478138	2.095019395	1.951824506
1417664_a_atA	0.454409556	0.461139197	0.493789814	0.727734203	0.588638301	0.584554606	0.459351489	0.588143458	0.531948649
1417665_a_atA	4.255175324	4.275908795	4.259195484	4.029193165	4.161988694	4.356843383	4.591361684	4.76865964	5.087716534
1417666_atA	0.55244441	0.53686171	0.539121002	0.568760078	0.785816622	0.606660359	0.703163499	0.930062751	0.937701046
1417670_atA	0.92536609	0.929890439	0.992160562	1.091736666	0.960582155	1.052677221	1.056213011	1.067325044	1.148033427
1417674_s_atA	0.750289475	0.883765679	0.836585126	0.549662353	0.736824649	0.549952655	0.871049577	0.882045754	0.979977178
1417675_a_atA	1.504058341	1.241328875	1.215316013	1.42730389	1.778208	1.423071068	2.581270663	1.778961553	1.759011125
1417681_atA	11.30963123	11.66199298	11.44584536	10.91720741	9.512318482	10.5179655	11.77196247	13.27207165	10.48358233
1417683_atA	1.874752648	1.687561016	1.775158561	1.857222238	1.422489598	1.659475483	1.770207416	1.807272441	1.619553436
1417684_atA	2.086559795	1.998310836	2.006824119	1.743592755	1.881552183	1.973790839	2.098018394	2.063237919	1.869112405
1417685_atA	0.725635276	0.746400004	0.771396338	0.784957307	0.722264755	0.812303414	0.946576633	0.741293303	0.735575662
1417687_atA	0.415567039	0.510428408	0.392763715	0.665791153	0.453134514	0.488861394	0.426678618	0.471753846	0.475740816
1417689_a_atA	0.396257536	0.397882448	0.324644727	0.376055193	0.397061983	0.351342224	0.356067173	0.390768547	0.311256664
1417690_atA	2.941459032	3.323532663	3.202328601	3.363220695	3.4896414	3.19771875	2.537435171	3.62905535	3.512440494
1417692_atA	1.30433525	1.54784473	1.594533225	1.202253949	1.547192928	1.277871855	1.028929274	1.208417499	0.9159685
1417693_a_atA	8.130275299	7.021176891	7.844844304	6.933068372	6.605068287	5.984985638	7.955824208	7.240416396	7.755555594
1417694_atA	7.06124069	6.330138417	6.567822066	7.09406793	6.997703928	6.29991314	8.394995941	6.069119387	6.547284578
1417695_a_atA	0.91720481	1.029357926	0.865679936	0.8197489	0.572385127	0.806344207	0.754775934	0.833844419	1.161264005
1417696_atA	0.474458412	0.497023808	0.414459497	0.417396287	0.24339656	0.345396443	0.310726027	0.344728079	0.510795154
1417697_atA	0.829370534	0.736621205	0.898917013	0.768232409	0.684351589	0.847041676	0.816730096	0.733713995	1.19935382
1417698_atA	2.371189277	2.045059441	2.231377497	1.704894984	2.196540511	2.015701222	1.487593281	1.74322247	1.757191382
1417699_atA	2.322637268	2.363384035	2.418304851	1.483080094	2.20646797	1.669301678	1.335398811	1.689174617	1.598978084
1417700_atA	0.285337035	0.233950293	0.240655183	0.216150592	0.240555112	0.182144613	0.201525735	0.303159775	0.23478229
1417701_atA	0.746418489	0.597637397	0.575262863	0.715641661	0.642628542	0.500930228	0.633322805	0.678825464	0.624589923
1417703_atA	1.485089553	1.499518899	1.534728726	1.771359144	1.686465922	1.485605537	1.361269012	1.317079877	1.349952332
1417705_atA	2.42059989	2.089462662	2.393704966	1.468438187	1.729913607	1.348673709	1.238631735	1.906645025	1.527429496
1417710_atA	2.03781017	1.949564563	2.309874731	1.622728767	1.502088773	2.080479468	2.245913264	1.968610368	2.325652432
1417712_atA	35.34568106	30.94348591	27.48583269	29.35552323	28.48273957	28.35687865	26.33283335	31.1970287	24.04037537
1417713_atA	13.15933217	7.860440489	8.042369579	10.71521006	10.08315303	9.199234606	13.36683019	7.016760377	7.885025116
1417715_a_atA	10.66461068	10.82685881	11.01618703	12.31321639	10.11798661	11.54466406	14.91414138	13.34746873	12.16986271
1417716_atA	3.811804054	3.006112587	3.437874769	4.652923414	4.204647908	4.709582847	4.576001111	4.652632789	4.443438894
1417718_atA	12.32539605	10.75531549	11.22558107	9.292993071	10.43242051	10.37605686	9.594164389	9.90029946	10.26993266
1417719_atA	4.618530612	4.396993818	4.010763879	4.334111573	4.651013163	5.079851534	6.083615322	5.151166141	6.505925124
1417720_atA	5.197738479	5.163761851	5.394307703	3.821940558	4.29586964	3.827018498	3.247758466	4.033234246	2.528551548
1417722_atA	2.271563961	2.617896897	2.289396008	2.684387643	2.727440268	2.947863051	3.303571576	3.310332552	3.658097108
1417724_atA	6.938782869	6.850827428	7.265544246	4.859545846	6.724034187	6.137539705	4.874756327	6.277855294	7.001265166
1417725_a_atA	1.530847693	1.352698279	1.795555587	1.361695131	1.554198273	1.424818756	0.972526246	0.654189984	0.711877021
1417726_atA	6.859841277	6.069962088	6.880299608	6.364427277	6.75352117	5.936646584	4.375315329	3.907762847	3.656043657
1417727_atA	6.478986823	7.081636451	7.529970315	5.133931463	5.406329379	6.3000383	5.849984854	6.194363207	6.617031574
1417728_atA	2.053757944	2.085255969	2.451648588	1.979965377	2.800202245	2.618621801	1.747216472	1.912766913	1.992743772
1417730_atA	1.156264682	1.123109675	1.039383718	1.15565965	1.316107416	1.366928859	1.11208965	0.995268826	1.048632782
1417731_atA	1.589203233	1.727493916	1.793388346	1.361003531	1.262786807	1.474696139	1.220625603	1.490190491	1.367832104
1417732_atA	0.354706783	0.387798203	0.287513198	0.214085574	0.277833639	0.167842925	0.200405797	0.265306706	0.211206403
1417733_atA	1.181191454	1.638053402	1.465560839	0.989948564	1.438831617	1.06953513	1.222858218	1.664823612	1.548510837
1417734_atA	0.856278	0.95563058	0.937972735	1.077599809	0.749855091	0.775697083	1.066350536	1.027000234	1.079414127
1417736_atA	0.401531591	0.413829017	0.490309747	0.596338324	0.396261015	0.463461203	0.530488869	0.537941244	0.615318308
1417737_atA	1.893651021	2.032509816	1.830397103	2.72857499	2.23559821	2.503850114	2.147244835	3.0971725	2.708783286
1417739_atA	0.713449233	0.704437847	0.768098955	0.526830896	0.867881189	0.717304498	0.689347377	0.740521581	0.549736527
1417740_atA	1.078747282	1.317928862	1.498813801	1.501630454	1.623249666	1.421855878	1.457686675	1.413994603	1.354118228
1417742_a_atA	0.879190006	0.822866359	0.735275583	0.829153073	0.982538903	0.77841533	0.952605148	0.815062284	0.854939708
1417743_atA	1.358022983	1.369881858	1.326614607	1.419077486	1.293996155	1.500963802	1.435201699	1.725109418	1.761314167
1417744_a_atA	1.205034749	1.245874194	1.453052115	2.046481862	1.278549402	1.570618736	1.452220852	2.162935942	1.482367023
1417747_atA	1.146706467	1.440434298	1.087954874	1.639641126	1.148476747	1.171406239	1.165062075	1.353328738	1.266171529
1417748_x_atA	0.63806744	0.658583306	0.669086007	0.802370166	1.008101484	0.89745133	0.721080689	1.3336067	1.255259876
1417749_a_atA	2.80480926	2.611924348	3.009351127	2.066458647	2.170380102	2.473472653	2.909950636	2.206130529	3.303508089
1417752_atA	1.418736276	1.586593574	1.269120319	1.28192449	1.278642565	1.080364881	1.416710019	1.028893695	0.940512345
1417753_atA	0.538754674	0.862165187	0.952814363	1.044241467	0.698168684	0.858399373	0.74941675	0.814785319	0.863239054
1417754_atA	0.734906609	1.10167395	1.008627054	1.316092733	1.213288122	0.937645201	0.775704659	1.066453414	0.858805415
1417755_atA	0.641879823	0.592988445	0.549541005	0.62587512	0.792172104	0.506946553	0.562834789	0.539257563	0.530314737
1417758_atA	0.780106655	0.908104725	0.684434384	1.241042719	1.254115903	1.021594313	0.875693371	0.987276234	0.91487257
1417762_a_atA	45.52052406	43.43663591	41.66866488	47.49394839	47.81656154	48.19841949	48.71577573	50.75188728	50.64309461
1417763_atA	4.265315028	4.68321937	4.450205421	3.361120869	4.332148378	3.745325452	4.484858682	4.886598158	4.01222325
1417764_atA	3.257938632	3.555139389	3.173898033	2.657947579	3.851926603	3.294430992	3.388660532	2.820752178	3.258983371
1417766_atA	1.468260462	1.252142189	1.68473129	1.478188842	1.122404955	1.281562936	1.475772219	1.090501739	1.274925357
1417767_atA	1.108235104	0.990279547	1.221683843	1.129103561	1.017895107	1.171590565	1.243691422	1.167774078	0.869224693
1417768_atA	0.633927061	0.621847811	0.628793937	0.524826392	0.556978365	0.705317359	0.728387058	0.665818614	0.781454523
1417769_atA	0.163134297	0.129162737	0.184659808	0.099735597	0.099494539	0.108808384	0.064997598	0.026501358	0.083658866
1417770_s_atA	0.765659167	0.716771797	0.92404339	0.495259339	0.642783964	0.770687271	0.602917264	0.605205775	0.538820336
1417771_a_atA	6.494375822	6.282923916	6.246800376	5.693397479	5.828197511	6.375675879	5.6160322	5.550720621	5.723394638
1417772_atA	2.052195194	1.865432982	1.950841226	1.93673808	2.03430189	2.912117366	2.317851573	2.284479319	3.067422482
1417773_atA	2.242460013	2.020930616	2.36622753	2.567896207	2.822717966	2.760828552	2.964107436	2.703751287	2.67464835
1417774_atA	1.235456132	1.275223318	1.168029315	1.352160601	1.216941899	1.222985798	1.018172335	1.168126826	0.986777391
1417775_atA	1.994237155	1.897877469	2.074714355	1.879305675	1.965557251	1.908521056	1.836741162	2.004067252	1.971204092
1417777_atA	1.625494014	2.003842489	2.277096065	2.391977191	1.937410895	2.910893074	2.08118983	1.807074447	1.727921195
1417778_atA	1.223497006	1.548742431	1.445395287	1.611280961	1.381616372	1.096767663	1.064628427	1.350042491	0.994616809
1417779_atA	0.661106646	0.47495833	0.558908478	0.78130593	0.520893224	0.65004285	0.931824129	0.753067355	0.844696731
1417780_atA	0.401427786	0.432486415	0.385704183	0.295509686	0.30277385	0.385034376	0.541960745	0.331402162	0.39928777
1417783_atA	0.861504582	0.972820976	0.991997168	1.533564646	1.34313128	1.380234501	1.170915883	1.305530218	1.39580215
1417786_a_atA	1.16044413	1.330601211	1.267640694	0.952438344	0.931197424	1.1539066	1.009797759	0.924423331	1.252412272
1417791_a_atA	1.209743443	1.538667731	1.345754407	1.409040181	1.286222789	1.281515148	1.074030823	1.11857822	1.468993498
1417792_atA	0.647730823	0.763938572	0.837748628	0.839837161	0.896525167	0.857411748	0.705886881	0.823619272	0.800510095
1417794_atA	0.570390141	0.451651753	0.523914461	0.569505368	0.406090085	0.731983258	0.884742723	0.426261161	0.885100933
1417796_atA	0.360839215	0.457766797	0.508825019	0.584814988	0.545610301	0.528751467	0.427348403	0.690033754	0.592785937
1417797_a_atA	0.162419929	0.136296161	0.154957943	0.103543061	0.121892126	0.095135022	0.137836985	0.139152568	0.131638692
1417800_atA	1.904894644	1.600320437	1.818598689	2.44728702	1.837022908	2.151376899	2.161248596	2.040916923	2.22478374
1417801_a_atA	0.393825734	0.468840331	0.488632462	0.604449614	0.528495035	0.760856979	0.607725555	0.536154062	0.788133117
1417804_atA	1.519717641	1.370993188	1.355428697	0.97309763	1.031137777	1.002731568	0.623966922	0.69495516	0.809536203
1417810_a_atA	2.448963349	2.269807282	2.537596138	2.238906011	2.045292762	2.456562404	2.839927295	2.129083493	3.256850505
1417811_atA	0.699910775	0.703594918	0.548810725	0.658641962	0.712614511	0.733865664	0.539730852	0.724921462	0.836657413
1417815_a_atA	1.220469178	1.507680019	1.298987393	1.282108765	1.158990445	1.240512744	1.420174657	1.435132186	1.844457379
1417818_atA	0.546240883	0.53039554	0.392971134	0.40008421	0.360063852	0.516243891	0.696268031	0.497778471	0.79565669
1417821_atA	0.700601974	0.751416218	0.851167366	0.720157539	0.776450409	0.882343612	0.608867501	0.75200911	0.913810674
1417822_atA	1.474693177	1.655748329	1.819390697	1.592716951	1.739384343	1.729166827	1.424195179	1.844449826	1.856764471
1417823_atA	1.997031025	1.698183427	2.068528074	2.285946211	2.113153496	2.726104627	3.424166827	3.149863979	3.493190241
1417825_atA	5.44841222	5.64184077	5.341783317	3.288132006	3.204808097	3.545153708	4.200157142	4.288248442	3.798228692
1417827_atA	0.310981128	0.32893405	0.356476615	0.271224958	0.331893865	0.342605149	0.307609214	0.39978115	0.472320969
1417830_atA	2.580695456	2.631401039	2.573819696	2.753711479	2.56372014	2.775752171	3.131764581	3.338365794	3.50267242
1417831_atA	0.739894007	0.628656926	0.661891902	1.005477722	1.042183183	1.005507844	1.278802925	1.198301591	1.257955456
1417833_atA	0.574617289	0.639262746	0.424818681	0.817128099	0.69734204	0.786851111	0.677371802	0.704740623	0.724965786
1417834_atA	0.936664228	1.180367057	1.105088558	0.825029178	1.166881968	0.842560949	0.754462823	1.048859244	1.301897039
1417836_atA	0.391218576	0.491880325	0.440769346	0.479448309	0.523454958	0.704521342	0.514524763	0.457004647	0.781035211
1417837_atA	3.250072639	3.508849861	3.041158506	3.994731447	3.904181527	3.433110508	4.565171566	3.703605839	2.164680022
1417838_atA	0.598527365	0.663863376	0.574134763	0.893196858	0.569787264	0.590181798	0.620444654	0.680250567	0.594432782
1417840_atA	0.809804358	1.057854803	1.08007338	0.723140065	0.853366058	0.700017176	0.728299024	0.856404373	0.760571493
1417841_atA	1.473057741	1.683765675	1.721415528	1.643176477	1.338139148	1.735809408	1.632620239	1.689092688	1.889760366
1417844_atA	1.124064762	1.506370967	1.338962206	1.653081833	1.77044145	1.436408568	1.42700183	1.642616405	1.394674453
1417845_atA	4.026693544	4.114572699	4.445362603	2.771249463	2.244150957	3.434243774	3.326510335	2.57214662	2.851590029
1417848_atA	0.278661958	0.203011671	0.226670919	0.303238547	0.256000728	0.239378899	0.363164121	0.384897451	0.358969563
1417850_atA	0.171511818	0.228723631	0.164299091	0.273432619	0.293706893	0.234717715	0.225513188	0.274018221	0.337214327
1417854_atA	0.433243378	0.383581511	0.340915826	0.426913526	0.359178356	0.343630322	0.506744644	0.462856853	0.489664121
1417862_atA	0.323983072	0.23809426	0.169980031	0.272892989	0.242524471	0.289228065	0.18602653	0.263173376	0.368422699
1417864_atA	21.83559327	19.63989133	20.28369443	29.33634497	23.16962923	35.6270341	33.46769502	35.12632511	39.15091612
1417865_atA	0.231080761	0.199968125	0.317391165	0.166401549	0.46817976	0.347193968	0.490321536	0.277792627	0.341136305
1417866_atA	1.162236295	1.010860751	1.046030679	1.184966215	1.143209672	1.120837062	1.165749557	1.045636718	0.922643917
1417868_a_atA	2.35012168	2.090099007	2.354442733	2.586118967	2.249747508	2.788209001	2.547189248	1.883151994	2.388805695
1417869_s_atA	0.537804304	0.352390623	0.409603062	0.366785245	0.354763148	0.57777526	0.45789507	0.311249998	0.380352455
1417870_x_atA	2.170934669	2.08594004	2.176542901	2.706330029	1.887480483	2.441616029	2.407355843	2.225599954	2.455126492
1417872_atA	2.782967102	2.792084882	2.592360384	1.674535094	1.471517927	2.0038975	1.475252637	1.357584475	1.165806556
1417873_atA	2.9437918	2.542726412	3.082817186	2.331421209	2.780815411	1.946344397	2.57249222	1.647766529	2.021158543
1417875_atA	2.323720744	2.231351611	2.250982516	2.539611117	2.385191762	2.376307559	2.910699379	2.573958153	2.856575036
1417882_atA	0.897502347	0.931344941	0.75773614	0.931963333	0.817250923	0.834355689	0.836257311	1.015129688	0.90996017
1417883_atA	0.511261176	0.434071595	0.743518133	0.454590053	0.770225354	0.94613355	0.634256918	0.759571577	0.711112139
1417884_atA	0.21767382	0.188688234	0.177971771	0.18702398	0.193293275	0.280736075	0.251587818	0.281768668	0.282013479
1417886_atA	5.675658338	4.956183953	5.231939385	4.82825548	5.368144225	5.308509686	3.833161954	4.68821029	3.964270063
1417887_atA	1.073089127	0.976368598	1.036195264	1.164900704	1.247344599	0.910773129	0.828186316	1.001286028	0.771593193
1417888_atA	1.400480721	1.799059963	1.780841043	2.119711875	2.123912598	2.27876471	1.890739137	1.770115538	2.454591006
1417890_atA	0.955476286	1.037669042	1.00938729	0.909151897	0.90786142	1.365040081	1.304809261	0.983557585	1.463863274
1417891_atA	1.050829025	1.022169504	0.996953455	1.194987595	1.348377905	1.204316482	0.975169535	1.309851953	1.202618921
1417895_a_atA	0.418605998	0.459486064	0.505111434	0.27942065	0.354829498	0.393885689	0.264502045	0.327644824	0.36079566
1417896_atA	0.543141277	0.486108906	0.43205613	0.513056674	0.376444727	0.525468407	0.65301202	0.479709342	0.686731436
1417898_a_atA	0.140866926	0.21957254	0.178466038	0.30361597	0.261677262	0.198827981	0.072064778	0.249078695	0.235887069
1417902_atA	0.960414394	0.933415334	1.160188669	1.797444307	1.799378549	1.493440551	1.581417571	1.711873395	1.294366206
1417904_atA	0.421193394	0.363091895	0.441481472	0.58337696	0.503924746	0.382903926	0.51148464	0.615278899	0.605253221
1417907_atA	4.061021802	4.593678859	4.745102215	4.252798481	4.356006998	3.655346816	3.59815879	3.966136986	3.197318577
1417908_s_atA	2.378371567	2.823468036	2.801500254	3.222746197	3.098930354	2.588990748	2.717535061	2.699991674	2.852590661
1417909_atA	0.20093922	0.165129846	0.160598443	0.311904482	0.209960407	0.24793711	0.273281849	0.272926522	0.246425244
1417910_atA	4.122266612	3.414507221	3.542394778	4.227798493	3.730513491	4.199888236	4.839365747	4.981833346	4.608196007
1417911_atA	8.153080547	7.338849232	8.007035611	6.757918306	9.156552363	8.183140504	6.724353178	7.668723269	8.380825765
1417912_atA	2.28572184	2.628480672	2.498256747	2.548620122	2.928182159	2.839943303	2.523982757	2.492441456	2.103049263
1417913_atA	2.831930242	2.670008978	2.689266683	2.564174305	2.779002156	2.712284691	2.618369738	2.454126173	2.13387145
1417914_atA	1.687956316	2.266341476	1.632574541	0.851589817	1.073540227	0.749237811	0.940509547	1.34272581	1.088115768
1417916_a_atA	2.294594081	2.116443675	2.301496246	1.636437924	1.956881802	2.207837696	1.703219886	1.442542174	1.44255957
1417918_atA	4.1382371	3.680317473	3.31638447	3.910517729	4.289670944	4.345419691	3.836431464	3.334635766	3.660059799
1417919_atA	1.866498238	1.740934424	1.864703049	1.71634279	2.038489646	1.893576956	1.681819453	1.752601021	1.43155035
1417920_atA	0.308157048	0.285324897	0.283762169	0.865062374	0.797674357	0.792812139	0.593894458	0.480712057	0.589536265
1417921_atA	4.296813073	4.156201002	4.326368602	3.768903455	4.609912713	4.154507509	3.786422246	4.052705947	3.921050024
1417926_atA	0.475699981	0.591998702	0.480586212	0.39931617	0.393567718	0.35787785	0.452412684	0.37245386	0.504199832
1417927_atA	1.687388456	1.711660297	1.829076334	1.766206266	1.939785396	1.789159411	1.892810659	1.963310042	1.745181529
1417931_atA	0.410093099	0.576383486	0.351638562	0.647048101	0.533917759	0.623546486	0.484195231	0.546180076	0.484332409
1417932_atA	0.237855555	0.170919446	0.101635673	0.2174594	0.210458257	0.143969527	0.202250881	0.186616319	0.147218599
1417933_atA	0.460606495	0.368031975	0.368521481	0.453826335	0.371707086	0.323477065	0.366713843	0.457005102	0.378763243
1417934_atA	0.512157713	0.478309821	0.45836303	0.539423937	0.530305336	0.662223646	0.639596589	0.569366557	0.696842129
1417935_atA	2.173696739	2.089939921	1.939864321	2.230493057	1.8649534	1.999669368	2.139378497	2.095137736	2.204115358
1417937_atA	0.65492924	0.608992513	0.49928167	0.580982749	0.679277428	0.555906856	0.630378203	0.6548354	0.751360687
1417938_atA	0.735400192	0.565671533	0.843998905	0.801064316	1.001400847	1.01522936	0.804924917	0.72390623	0.715909954
1417939_atA	0.127454533	0.112013249	0.086273067	0.129720567	0.187086579	0.268420562	0.161609117	0.210043806	0.201557906
1417940_s_atA	0.59958949	0.71217398	0.526975377	0.624386586	0.632279354	0.705918127	0.575800973	0.761016707	0.729422116
1417941_atA	1.486302502	1.439738864	1.423904429	1.327404039	1.396622308	1.233974842	1.495852142	1.389231679	1.052161088
1417945_atA	11.99104022	11.15753076	10.90614567	13.57743454	13.42590485	13.12375044	11.65624766	11.32656287	11.81991381
1417947_atA	25.16002601	25.67777937	24.82080734	26.07897553	30.23689354	30.02346322	22.61890984	27.83595275	24.54168971
1417948_s_atA	1.422611351	1.376629384	1.467719002	1.246129621	1.256029137	1.439528465	1.401943902	1.113562368	1.151364329
1417949_atA	3.272653014	3.405568851	3.317709777	3.520191226	3.250100848	3.247122801	3.394816106	3.036970898	3.550462238
1417950_a_atA	1.606398026	1.310076824	1.154383641	0.428523772	0.235413693	0.171607282	0.285920402	0.254333733	0.215778451
1417951_atA	1.237132454	1.255514815	0.966961566	1.335782868	0.923305901	0.989994835	0.933868424	0.928831546	0.909102032
1417953_atA	3.006460802	3.066819867	4.536693079	2.180791106	2.479799146	3.486810959	2.96688686	2.530463161	3.663560876
1417955_atA	2.396636208	2.395358081	2.358532123	2.513548704	2.147903009	2.190693057	2.437310096	2.578896628	2.525052739
1417959_atA	1.012489406	1.305017884	1.198118787	0.74271463	0.945573947	0.865012371	0.769663665	0.84472727	0.776574117
1417960_atA	0.111774562	0.190413183	0.100736756	0.180524074	0.108039333	0.107961847	0.113611068	0.194384062	0.07406301
1417961_a_atA	0.445493022	0.454893247	0.336805784	0.483942346	0.195935696	0.431447787	0.417022785	0.296347865	0.305791761
1417963_atA	1.055337831	0.886053111	1.032732218	1.964131369	1.287368003	1.867420799	2.002258717	1.518767648	1.485727422
1417964_atA	1.693873415	1.661359525	1.75153904	1.436481245	1.590665607	1.264837014	1.850901478	1.41092228	1.74554457
1417965_atA	1.601616647	2.464474201	2.622495243	1.519885063	1.65826276	1.684946674	1.446090236	1.690410374	1.840699903
1417966_atA	3.143501262	2.838565313	3.010626509	3.204689512	3.022798632	2.918941997	3.077498873	3.352755645	2.844113652
1417967_atA	1.221997856	1.002795082	1.035814011	1.34065592	1.15735897	1.264727783	1.638004381	1.191653994	1.543053876
1417968_a_atA	0.350064416	0.357781144	0.354118521	0.283709937	0.304518938	0.23446967	0.218487711	0.266209969	0.18479993
1417969_atA	0.959501276	1.018583248	0.893888107	1.239231818	1.101525253	1.020954859	1.320290087	1.043078725	1.509806121
1417970_atA	0.633219508	0.618660406	0.816123876	0.60278727	0.60593262	0.565415372	0.608402827	0.576102228	0.740358728
1417971_atA	0.80679084	0.533477948	0.707871901	0.622153218	0.53455717	0.863449009	0.912622278	0.533358931	1.005392322
1417972_s_atA	2.840300494	3.162296564	3.321397491	3.478415379	3.740334154	3.638133907	2.65314998	2.620944214	2.538855107
1417974_atA	1.256369272	1.594586517	1.448862873	0.735564757	1.008228957	1.065787158	0.831719475	0.908526904	0.905635443
1417976_atA	0.784979801	0.573382439	0.572300891	0.666564426	0.75471407	0.617498529	0.546880893	0.64156706	0.525043381
1417980_a_atA	0.105044174	0.112471644	0.154806577	0.051328326	0.109103655	0.144400919	0.125492256	0.173922845	0.117802516
1417981_atA	0.412162152	0.446379183	0.438138702	0.325010536	0.456240679	0.48754107	0.569575063	0.466185203	0.484055817
1417982_atA	0.428442919	0.663154988	0.607001026	0.557692652	0.617671288	0.67514516	0.675452978	0.512843778	0.759723565
1417983_a_atA	1.418247917	1.719989594	1.624847363	1.148090721	1.327152821	1.327667316	1.041555802	1.07484427	1.106340429
1417984_atA	0.424907424	0.3345832	0.395553895	0.431150489	0.435872688	0.323547837	0.478449424	0.477187534	0.45054032
1417985_atA	0.500876157	0.481571087	0.578241854	0.669385882	0.470735586	0.538847325	0.536525552	0.737477933	0.649633403
1417987_atA	0.316598397	0.347128962	0.228933473	0.305872771	0.298144596	0.303905688	0.361286365	0.286846877	0.344519394
1417989_atA	0.668281895	0.60371267	0.526165668	0.811137338	0.668324958	0.494023446	0.776598385	0.85406736	0.71261581
1417998_atA	12.3688941	12.76916449	12.19902394	9.314878582	9.133466307	9.016387276	9.369745727	9.792722636	9.415333981
1417999_atA	1.297634504	1.251376302	1.059292831	1.326555463	1.285134382	1.558997064	1.181684167	1.280658056	1.452513703
1418000_a_atA	2.870358447	3.350379589	3.714571279	2.803427079	3.203887836	3.628337296	3.015031028	2.642179656	3.483925887
1418002_atA	2.876779805	3.151646882	2.925164602	3.837451516	3.648123993	3.72550694	4.088365292	3.645648171	3.68682954
1418004_a_atA	0.519436766	0.459826509	0.429352639	0.309318715	0.312272535	0.402744056	0.498398657	0.380734795	0.457992418
1418005_atA	6.816141061	5.862202378	6.385644487	7.59575119	6.543640291	7.134868914	7.390704846	7.079774862	6.314214481
1418006_atA	1.128909742	1.191316731	1.294793612	1.188872392	1.445489308	1.242626809	1.436254477	1.268685099	1.349559793
1418007_atA	0.732962938	1.317190248	0.906821201	0.745672359	1.230227743	0.822505771	0.794799644	1.252171932	0.755961325
1418009_atA	0.223798073	0.165148937	0.103232101	0.29000805	0.18489295	0.247262839	0.190120339	0.257605871	0.275439032
1418010_a_atA	2.168894917	2.387587859	2.3346017	2.109863395	2.148664212	2.288078887	2.238589197	2.636039562	2.663777539
1418014_a_atA	2.48542676	2.421048224	2.429742436	1.76295074	1.833112367	2.456894647	1.807090944	1.648578988	2.145502378
1418015_atA	0.736282419	0.783390264	0.945595522	0.913742849	1.103561189	1.318658074	1.205571333	1.044651299	1.199653329
1418016_atA	2.696216302	2.671911194	2.940580379	3.407642368	3.398417396	3.029032702	3.695538474	3.448034074	3.710994461
1418017_atA	1.226845107	1.322967348	1.44200713	1.131992812	1.541566838	1.551967625	1.650406286	1.361141542	1.624794842
1418018_atA	0.143890211	0.224427623	0.215113739	0.258567307	0.328794062	0.271417802	0.276325375	0.337664922	0.279697504
1418022_atA	3.378810989	3.354163567	3.824449252	2.520173507	3.983189918	2.790605246	2.801103842	3.334196538	3.149850957
1418023_atA	2.268554304	2.447597432	2.559429671	2.196270214	2.281568091	2.193583114	2.340468146	2.285994999	2.099967952
1418024_atA	1.355685672	1.239374388	1.593856955	2.051131964	2.496138893	2.238711246	2.064465637	2.215226881	1.825066447
1418026_atA	1.575613213	1.907720357	1.987863599	2.192104687	2.028700795	1.776525082	1.469196895	1.994875317	1.641778357
1418027_atA	1.048409942	1.254726202	1.086559217	1.145178719	1.303219216	1.047395471	1.090503166	1.052523274	1.02584061
1418029_atA	0.561053618	0.709054755	0.703400577	0.582083394	0.747725312	0.751303406	0.779255288	0.738950372	0.845382425
1418032_atA	1.047730782	1.124855077	0.971768075	1.396325199	1.384652097	1.163029624	1.046143554	1.384158932	1.337447836
1418033_s_atA	0.142853981	0.246023115	0.190592147	0.181330562	0.200295621	0.13603773	0.225192136	0.169892412	0.208398507
1418034_atA	0.76562555	0.542106327	0.567200954	0.785025557	0.795032867	0.77290374	0.851622422	0.947816227	0.705436219
1418035_a_atA	1.137284537	1.012406159	1.146992329	1.147915545	1.006247555	1.226979538	1.279218137	1.053561036	1.210669357
1418036_atA	1.094163539	1.101637588	1.127080946	1.101143796	1.213372195	1.203777157	1.28252395	1.195431813	1.218422552
1418038_s_atA	1.135926217	1.237249451	1.210486811	1.230632313	1.108257929	1.109754716	1.162502735	1.425710395	1.263546288
1418039_atA	0.809213784	0.783333448	0.909415082	0.811220376	0.703271021	0.740522581	0.670441166	0.77156274	0.804911968
1418040_atA	0.153869551	0.236261133	0.270625513	0.121106958	0.238341259	0.171477116	0.241609571	0.263496083	0.227159108
1418042_a_atA	2.084981145	2.519211205	2.28707672	2.756070655	2.974554228	2.635254422	2.683700958	2.512757477	2.646655614
1418043_atA	0.215033499	0.189826155	0.168517835	0.301674711	0.243798066	0.236377108	0.227292246	0.215460198	0.234315782
1418044_atA	1.256841731	1.066638632	1.24215122	1.385248219	1.082065708	1.076690639	1.410366125	1.536942146	1.474237173
1418046_atA	0.220573539	0.255869639	0.240213111	0.228656956	0.246925818	0.21835999	0.154233092	0.194191985	0.225338911
1418048_atA	1.090622365	1.041843917	1.15609474	0.871452852	1.113929464	0.871782387	0.966093864	1.019533351	0.969333268
1418057_atA	0.627643125	0.543355607	0.594955479	0.770914862	0.558698913	0.696793966	0.943872083	0.534727594	0.770885036
1418061_atA	0.189269702	0.240153517	0.144413352	0.194372233	0.25568943	0.138549031	0.154407345	0.187380758	0.152928781
1418062_atA	1.023737572	0.994161249	1.110317168	1.037646238	0.70734471	0.940812203	0.745781036	0.736202805	0.888269601
1418066_atA	0.279070589	0.253644705	0.182766706	0.271609888	0.217433609	0.275578802	0.284062158	0.271566052	0.321987931
1418067_atA	1.296053583	1.199655118	1.110743808	1.001109719	1.071049842	1.169863358	1.271891801	1.206685619	1.150111837
1418070_atA	1.042885803	1.319587904	1.315714861	0.738691518	0.930591415	0.980252839	0.950363457	1.13705995	0.922668877
1418071_s_atA	1.468766993	1.818423021	1.969018816	1.232331739	1.617521325	1.342761608	1.369559638	1.737655876	1.511301397
1418072_atA	0.518624046	0.802826957	0.523683894	0.517727251	0.556017431	0.344423154	0.70241884	0.422490397	0.413295256
1418073_atA	2.900332357	2.574916361	2.150172913	2.282042309	2.435315316	2.047642045	3.502539786	2.913251861	2.618297569
1418075_atA	0.314312193	0.293007622	0.27182124	0.331794817	0.233543631	0.25129299	0.28506502	0.383745216	0.303482593
1418076_atA	1.148123844	1.247533235	1.236026211	1.067296329	1.08336089	0.954920462	1.190660005	1.330889401	1.55508415
1418078_atA	1.80301606	1.780258251	1.938398314	1.613435387	1.909843963	1.874680077	1.739681395	1.558082004	1.672296497
1418079_atA	2.043993027	1.892525356	2.014664765	1.922953848	1.916008576	2.092205819	1.824600183	1.924525945	1.793842647
1418080_atA	0.48455405	0.428578805	0.44651991	0.619760599	0.443341118	0.545147195	0.463808324	0.741672223	0.6390739
1418081_atA	0.743148071	0.841606709	0.649497781	0.692902114	0.735259069	0.609196327	0.751390708	0.696080996	0.583706053
1418083_atA	2.018879997	2.061993027	2.017043056	1.961779018	2.221928356	1.992344097	1.749460431	2.023878047	2.186644007
1418084_atA	0.233714041	0.138388371	0.12849557	0.224947567	0.181582509	0.166210612	0.179757056	0.207128968	0.23551654
1418085_atA	0.284832322	0.19555087	0.417575331	0.616860428	0.414182248	0.544036002	0.573195348	0.230080109	0.580189092
1418087_atA	0.591167448	0.562883207	0.661772534	0.476382517	0.627166565	0.496540754	0.485155891	0.654334725	0.647539337
1418088_a_atA	0.77329779	0.765376711	0.632675908	1.048402444	0.693961614	0.666257893	0.820343121	1.080258386	0.759129312
1418091_atA	1.873480642	1.362163906	1.176609773	1.694650654	1.531850698	1.109568114	2.222886017	1.86395794	1.35443362
1418092_s_atA	1.791440807	1.894804833	1.286846306	2.268744927	1.665811173	2.077612167	1.895095459	1.57736709	1.71996152
1418093_a_atA	0.264447974	0.442348394	0.22353693	0.378214851	0.371500312	0.260307693	0.328197148	0.323718623	0.366716633
1418094_s_atA	0.831026413	0.639370016	1.503338909	0.627033778	0.568114206	0.955773826	0.642665301	0.536797202	0.597721707
1418097_a_atA	0.490819587	0.521135589	0.376004703	0.433627282	0.380947871	0.34015975	0.575126197	0.553843133	0.623865429
1418101_a_atA	1.834168847	1.658975505	1.730291003	1.435123069	1.371029961	1.648345349	1.830885085	1.677279037	2.00855648
1418102_atA	0.720131806	0.762402254	0.62670567	0.892851513	0.523908726	0.878926745	0.964192511	0.843928466	1.01412346
1418103_atA	0.728874348	0.91537269	0.87078827	1.207900502	0.841846207	0.918501188	1.122460874	1.073795128	1.015695881
1418108_atA	0.165849575	0.228531364	0.216506447	0.13097523	0.181333016	0.181351326	0.203576836	0.13320933	0.250923549
1418110_a_atA	0.876627823	0.85608355	0.950336673	1.688378476	1.464017231	1.421744372	1.530248936	1.574622482	2.084436601
1418112_atA	3.529316539	2.943178101	3.174320134	3.702264121	3.600804395	3.786976412	3.429671222	3.24128266	3.261070857
1418114_atA	1.181036996	1.109319177	1.172901636	1.374598938	1.18558031	1.131418768	1.580841265	1.074955784	0.932843103
1418115_s_atA	2.563693735	2.622201314	2.720661038	2.108284544	2.21537746	2.073789099	1.938443134	1.802274796	1.779956326
1418116_atA	3.333850124	2.703803425	2.784629817	2.641865595	2.21338697	2.367787579	2.829104557	2.313259021	2.573559564
1418117_atA	0.242883159	0.21803145	0.241421546	0.353827066	0.255062744	0.286939913	0.237651898	0.320792861	0.31743948
1418118_atA	0.47646909	0.431252361	0.360413504	0.679764438	0.465165167	0.596075012	0.495600854	0.624378437	0.523924988
1418119_atA	11.57593474	10.3558274	10.85365532	10.33562611	10.06002152	10.68875196	10.85500202	9.3726109	9.015898045
1418120_atA	0.48245524	0.48108042	0.573300999	0.431550889	0.396861798	0.334645658	0.3788462	0.456605472	0.297988647
1418121_atA	1.542434303	1.408787515	1.408114207	1.658860336	1.569960869	1.764516552	1.340238413	1.464678831	1.663817219
1418123_atA	0.458457941	0.464982946	0.525722462	0.452606252	0.591490656	0.616746431	0.642804839	0.51476728	0.675960461
1418124_atA	2.363782114	2.524167875	2.543868655	2.709899506	2.8384283	2.564791638	2.260280052	2.614767707	2.585222259
1418125_atA	1.322354575	1.254808018	1.483588651	1.914677393	1.867532403	1.925608804	2.034132475	1.802058595	1.640224087
1418127_a_atA	1.753098916	1.851708392	2.264299132	2.40900785	2.343046076	2.604451417	2.233608923	1.877494368	2.586812832
1418128_atA	0.364513267	0.298708588	0.320434379	0.316165559	0.253992741	0.299704864	0.374578139	0.314826182	0.437801889
1418131_atA	1.018213432	0.837327064	0.84290008	1.039773364	0.796648209	1.058612079	1.08072413	0.896635875	0.904108402
1418132_a_atA	1.639910838	1.892484448	1.929030387	1.906498764	1.654574899	1.606380351	1.453117075	1.351066598	1.462454221
1418134_atA	1.064464473	1.353909607	1.655245468	1.129399311	1.186918665	1.059879608	1.22514075	1.00195056	1.322211456
1418135_atA	0.510153168	0.350186598	0.275858889	0.441206221	0.297750134	0.205101226	0.666559501	0.468696088	0.471964281
1418137_atA	3.282168072	2.941723599	2.818561319	3.356946241	3.13615662	3.169685194	3.644397067	3.11812802	2.952259048
1418144_a_atA	0.793488611	0.720433052	0.72092096	1.094143618	1.003234552	1.043611088	0.907451414	0.864105663	0.835096564
1418145_atA	1.126134043	1.107846494	1.11568421	1.115512704	1.177172987	0.985088565	1.064984647	1.051713091	0.966925852
1418148_atA	0.384592561	0.500000083	0.418363254	0.463347215	0.536129794	0.441529536	0.460733487	0.313301627	0.444067071
1418150_atA	0.300042105	0.345221064	0.271198527	0.250215095	0.281545586	0.253569081	0.368729096	0.308919811	0.452834739
1418151_atA	1.044130551	1.044225664	1.040286924	1.034784287	1.046916279	1.137178402	1.003419831	0.999408497	1.199664674
1418152_atA	0.7609214	1.067404518	1.109908683	0.484288146	0.551740376	0.582625777	0.652891087	0.639815836	0.706101492
1418154_atA	2.139370752	2.421445939	2.001309569	3.619699778	2.815028673	2.328273441	3.187214663	3.19119469	2.548391742
1418159_atA	0.294795308	0.423886217	0.355009472	0.484530434	0.393919917	0.495833031	0.442235226	0.524005641	0.581086031
1418167_atA	0.55134844	0.66498107	0.682204735	0.465903179	0.696439275	0.486069189	0.661159477	0.664591505	0.663528119
1418168_atA	0.596134404	0.747876324	0.690502885	0.627259003	0.555030366	0.448457254	0.769675236	1.054364392	0.953615859
1418169_atA	0.332080298	0.452014469	0.48775263	0.381540675	0.302879283	0.297205306	0.62980757	0.541317158	0.512824553
1418170_a_atA	0.159238779	0.151821561	0.234426464	0.393798154	0.451305126	0.380561387	0.599625972	0.590433136	0.711819616
1418171_atA	4.340188473	4.70562552	4.364214753	3.212490492	3.431658135	2.725110174	2.457446742	3.004219934	2.328028082
1418174_atA	0.383388244	0.356892534	0.335439175	0.564546548	0.43504718	0.445092499	0.468193235	0.589078582	0.620070288
1418178_atA	2.255652531	2.665309118	3.332145189	2.610554754	3.012691666	2.248503306	2.517511803	3.54933198	2.72554217
1418180_atA	1.009800022	1.135072954	1.918396156	2.604246176	2.988030941	2.441982406	3.400558737	3.435203142	3.472501438
1418181_atA	0.81578165	0.769147508	1.071061743	1.703382109	1.999486482	1.549999201	1.324312879	1.231321099	1.369724456
1418184_atA	1.823581669	1.593145651	1.6233632	1.77313592	1.898412275	1.65987372	1.447914446	1.718352583	1.506708927
1418185_atA	1.22585476	1.052573143	1.147260114	1.292921846	1.225908196	1.529755145	1.318297978	1.190582095	1.268921565
1418186_atA	0.574689748	0.486168905	0.515919952	0.674745785	0.532206528	0.727524378	0.669984433	0.552978558	0.682335008
1418187_atA	0.614122838	0.619387203	0.647721325	0.76157348	0.543966783	0.738658381	0.598126217	0.641430285	0.629351206
1418188_a_atA	0.176010858	0.136631378	0.162853735	0.215631664	0.075025932	0.189884278	0.183322207	0.172979756	0.205664808
1418189_s_atA	0.348472365	0.180950965	0.406882551	0.276484306	0.214139074	0.300618532	0.373519235	0.291249402	0.29019824
1418198_a_atA	0.687530069	0.670638401	0.770260069	0.649675045	0.652955234	0.700602697	0.684556331	0.895643629	0.709797023
1418201_atA	0.81451078	0.686276116	0.744170121	0.698570507	0.603574933	0.608756219	0.773056605	0.616914512	0.666672282
1418202_a_atA	1.398322854	1.483244385	1.638928755	1.275759237	1.349329977	1.253590822	1.318520331	1.451697697	1.544106695
1418203_atA	0.582123714	0.536915118	0.693028685	0.170767049	0.210034937	0.197367478	0.28758488	0.414697165	0.209259141
1418206_atA	1.148207888	1.131043529	1.204500233	0.807290539	0.780413213	1.280652682	1.188629324	0.938923103	1.535695487
1418207_atA	0.560895753	0.696191048	0.510331194	0.841358226	0.687507289	0.592037351	0.676789825	0.617226524	0.703729245
1418208_atA	0.398139424	0.500049172	0.399698204	0.659763082	0.582612068	0.506470035	0.531111687	0.615688769	0.601891688
1418209_a_atA	0.466401391	0.588411081	0.569229764	0.258128231	0.433971497	0.57989729	0.528859332	0.388758565	0.484244372
1418210_atA	0.352464192	0.522034653	0.42586758	0.293800022	0.409927688	0.437592004	0.439235263	0.361505694	0.560937478
1418211_atA	0.35106544	0.331200119	0.362913207	0.38987173	0.311300467	0.364707943	0.28259916	0.338682885	0.321908743
1418217_atA	2.381219952	1.861008114	2.060301636	2.650035125	1.736837151	2.054519016	1.708658482	1.758210855	1.755212808
1418222_atA	0.710334863	0.870537664	0.874995668	1.019655529	0.915178064	0.838073395	1.089616019	0.915188155	1.043030605
1418223_atA	3.505709473	3.842376274	3.792532944	3.079867023	3.144438969	2.88007869	3.131741891	3.609258211	3.176126054
1418225_atA	1.037168591	1.072008926	1.09184683	0.993640435	1.106842317	1.056479808	1.02709372	1.044162003	1.028967302
1418226_atA	2.767900647	2.890600124	2.92609731	3.193307682	3.730445323	3.445198685	3.136785696	3.234694234	2.912785139
1418227_atA	0.951939655	1.017042384	1.019669769	1.179731437	1.373631687	1.18583832	0.877209008	1.078430923	0.968502812
1418228_atA	3.367410636	3.077490003	2.918755924	3.713377501	3.207891539	2.749495886	3.24464778	2.855678802	2.944912005
1418229_s_atA	2.498285377	2.149435873	2.116754287	2.031933229	1.768994027	1.752815233	2.010994051	1.773256135	1.978253895
1418232_s_atA	1.514025415	2.253480496	2.16726121	1.704287559	1.993287785	1.957397159	1.60085539	1.303060981	2.357250619
1418234_s_atA	1.867334128	1.940417109	1.887283202	1.473265739	1.673223251	1.897302172	1.696599184	1.600755434	1.740393925
1418235_atA	0.131232435	0.276934011	0.293571714	0.248432631	0.393422976	0.326668189	0.18281828	0.249938491	0.267309408
1418236_s_atA	0.478887037	0.738929773	0.715752715	0.845504189	1.003529945	0.926188286	0.803745987	0.94524913	0.765002409
1418237_s_atA	5.805498335	5.196601781	6.219629304	7.073035544	5.901766136	6.802127736	5.703694109	4.973346907	4.88520088
1418238_atA	1.084241893	1.138254677	1.219900124	1.148793696	0.870914642	1.057867946	0.963611668	1.008914492	1.255130542
1418240_atA	0.416469709	0.229919504	0.238341341	0.199736686	0.170829315	0.157233684	0.300390425	0.399749516	0.213771061
1418241_atA	0.704201977	0.858951646	1.083711167	1.046341293	1.122382232	1.303302084	0.820168414	1.254329385	1.282828307
1418242_atA	3.900912607	3.696955613	3.841058713	4.029946191	3.497457939	4.193423155	4.635006588	4.095996118	4.154628378
1418244_atA	2.96218137	3.556514348	3.508601707	2.787647671	2.862598219	2.738996103	3.111110622	3.428409894	2.76866918
1418245_a_atA	0.654011579	0.571980435	0.795912938	1.182149763	1.176448139	1.1532808	1.28684397	1.345984748	1.286009454
1418247_s_atA	0.307349324	0.367723347	0.312652964	0.365249392	0.247912429	0.334626087	0.351648456	0.334613763	0.296198855
1418248_atA	0.787157202	0.687536988	0.704746082	0.587121385	0.452531004	0.658632693	0.522316454	0.435080322	0.563934609
1418249_atA	0.919548935	0.900811761	1.049219133	0.637631871	0.722778283	0.809178738	0.675947376	0.439562955	0.539498315
1418251_atA	0.288873893	0.365270921	0.443691377	0.548042097	0.392001002	0.531987649	0.50857861	0.450217089	0.497168634
1418252_atA	0.587753475	0.576925288	0.499578957	0.707567682	0.643070949	0.468523127	0.78914777	0.85486366	0.63561253
1418255_s_atA	0.772946398	0.948739877	0.722522903	0.741409917	1.014907099	0.837596877	0.895208333	0.824306107	0.700736652
1418256_atA	1.432642026	2.030905318	1.661377285	1.662293312	2.603043692	1.813269772	1.512038601	1.621763297	1.546908918
1418257_atA	0.992030554	0.812650755	1.050569404	1.076990109	0.693832323	0.961754196	1.736169111	0.95796172	1.50213461
1418258_s_atA	2.740177733	2.800609627	3.409559938	1.949291536	2.903855454	3.115909646	3.026303011	2.953879351	2.602965891
1418260_atA	0.696069544	0.724717015	0.945064491	1.286435817	1.304239456	1.167619581	1.026099934	0.795019358	1.10329996
1418262_atA	0.272560191	0.38188088	0.312550616	0.418242587	0.469447675	0.395396711	0.314560725	0.285791136	0.352990504
1418264_atA	0.640420651	0.700034115	0.6131249	0.422049119	0.498119602	0.626033756	0.657061131	0.61526843	0.819608324
1418273_a_atA	44.91897886	48.76452241	44.67842903	41.26508616	40.59696562	41.50582037	34.24064726	42.76364241	45.18075599
1418274_atA	10.73486629	10.53857195	10.68349855	10.48784644	10.3358499	10.90020403	11.96019189	10.15254857	10.39779118
1418275_a_atA	0.681461238	0.902670797	0.682868978	0.623197216	0.766831977	0.637156381	0.823172462	0.67862656	0.846756989
1418277_atA	1.930584619	1.639616992	1.678465581	1.802469785	1.588802362	1.653174248	1.709420838	1.756574558	1.781222431
1418279_a_atA	1.405366586	1.442911497	1.385985658	1.713012189	1.669230909	1.501403	1.340930433	1.4529949	1.463039625
1418280_atA	0.341949473	0.48597141	0.363249526	0.321344827	0.274253255	0.317897661	0.363864309	0.495654471	0.488226705
1418281_atA	3.226217986	3.35834526	3.787728704	3.576606705	4.017285023	3.485329521	3.530703863	3.967099647	3.747627574
1418283_atA	2.185771709	2.738770563	2.018674728	2.168180775	1.962864635	2.486785122	2.951601161	2.842438227	3.176289423
1418284_atA	2.049453567	2.428016198	2.127048114	2.393574242	2.184393065	2.457156345	2.639661263	2.547442867	2.882947701
1418285_atA	0.221307441	0.215096946	0.122037283	0.271025213	0.163905089	0.229271208	0.193149798	0.239836692	0.205943215
1418288_atA	0.288971792	0.185092432	0.284642001	0.433668232	0.323777389	0.426464373	0.509180554	0.501442273	0.602337547
1418289_atA	0.90868237	0.94989666	0.787243975	1.388872295	0.655011166	0.985513881	0.829185094	1.230174098	0.928289206
1418290_a_atA	0.57381956	0.529519429	0.588620101	0.822490277	0.562367687	0.645649736	0.727676206	0.631026261	0.748916513
1418292_atA	6.603398081	7.927536214	8.020447541	7.767240779	8.63788867	7.96506861	8.408972475	7.896325515	9.427972348
1418294_atA	0.448596034	0.459176528	0.398261925	0.465682277	0.350435876	0.374780589	0.429005847	0.367008793	0.480184438
1418295_s_atA	0.765686198	0.917333996	0.928548074	0.823264232	0.781414593	0.943389816	0.686477877	0.756296708	0.883369681
1418296_atA	0.670916991	0.556075001	0.585275061	0.754812632	0.545561675	0.607176018	0.684636423	0.876825081	0.756477071
1418300_a_atA	2.557597193	3.39098065	3.400902322	1.967482446	2.540786325	2.880674907	2.496045572	2.40490073	2.78632659
1418302_atA	1.253775288	1.26894396	1.40248392	1.236351666	1.197520982	1.489490047	1.396606273	1.470081568	1.384856461
1418305_s_atA	5.689271072	6.270137934	6.5196072	5.897344509	8.406346436	6.241599974	5.180824266	6.489003543	7.013699322
1418307_a_atA	0.171706026	0.182733412	0.166141359	0.182544957	0.194149186	0.170283089	0.120045265	0.218009544	0.182961807
1418308_atA	0.851371692	0.82804575	0.931334851	0.862084397	0.91868869	0.761583135	0.816120665	0.741568674	0.942663363
1418310_a_atA	0.147979483	0.16706547	0.147568673	0.160632828	0.210291247	0.189846502	0.082756781	0.114179406	0.166100819
1418316_a_atA	1.395860614	1.25497165	1.60856469	1.311167355	1.35114096	1.478059529	1.583582118	1.340145059	1.342573522
1418318_atA	0.442345489	0.540366606	0.318473197	0.256855823	0.323942355	0.47844945	0.352593914	0.426793925	0.680884432
1418319_atA	0.538604986	0.665713775	0.449936888	0.550727281	0.556408485	0.83798237	1.066241628	0.737729408	0.971048637
1418321_atA	1.780026826	1.854781027	1.945555882	1.489095197	1.395413471	1.719861753	1.440517774	1.708487013	1.603291465
1418322_atA	0.161190399	0.240635321	0.300248858	0.32342213	0.242572869	0.298599133	0.312712691	0.285925863	0.300645654
1418323_atA	1.179015415	1.236779011	1.118922589	1.311476755	1.308140909	1.382660329	1.706836541	1.121627785	1.325608159
1418324_atA	6.342670952	6.30929813	6.670292842	5.370497461	4.452779836	4.93888728	6.034372999	4.98835805	6.717775471
1418325_atA	3.235923845	2.419514179	2.739088259	3.078092522	2.281497651	2.436304695	3.159123192	3.298989991	2.756550415
1418326_atA	3.332037516	2.278084307	2.873924676	2.72744204	2.031913756	2.558287871	4.598955752	4.334717898	4.729406344
1418327_atA	1.920156443	1.759913403	1.784535565	2.330356509	1.994105795	2.117246914	1.991426903	2.411532396	2.418205215
1418329_atA	0.607589725	0.529573291	0.82568016	0.746567572	0.808021045	0.956458792	0.702149292	0.757454632	1.002590099
1418330_atA	2.452972439	2.926874042	2.844761104	2.138917435	2.243646518	1.935942466	2.093033581	2.700346698	2.449571963
1418331_atA	0.922615377	1.096399108	0.943398779	1.229051188	0.858042348	0.972618081	1.097126137	1.173579631	1.064184554
1418333_atA	0.534497089	0.531965266	0.433336958	0.623690209	0.514697254	0.4322545	0.443073365	0.59434113	0.51645088
1418334_atA	5.981873305	5.131799169	5.510991493	4.933565284	5.645011021	4.527045004	5.965704201	5.863895032	5.571743308
1418335_a_atA	1.211408407	1.368709165	1.410624122	1.521661839	1.70499839	1.313697188	1.308788943	1.491018881	1.119257884
1418337_atA	0.915106	0.838611344	0.890951552	0.787304426	0.910439969	0.787006537	0.697688373	0.85009496	0.769365255
1418338_atA	2.600050388	2.100862322	2.115186158	2.608348003	1.635701594	2.006491724	2.407317271	2.155123138	2.053521385
1418341_atA	0.675501664	0.573987194	0.640105119	0.712507847	0.758793894	0.666921013	1.043963124	0.815689948	0.848161504
1418342_atA	1.844183621	1.561473869	1.845011795	1.711344613	1.760436735	1.865516092	1.968082008	1.496874501	2.011392738
1418344_atA	1.101825103	0.908588802	0.966521763	0.977602132	0.808595924	0.924925308	0.847481647	0.928544796	1.004641281
1418345_atA	0.376949396	0.237954492	0.367743998	0.562858042	0.394227125	0.651831273	0.503696353	0.473004623	0.547961256
1418347_atA	0.997554694	0.740579496	1.172804053	1.23367399	1.036645711	1.33093968	1.135266646	0.931173339	1.221304191
1418350_atA	0.824868542	0.617052727	0.45596386	0.757219355	0.583297832	0.553635088	0.814865953	0.684993323	0.643785265
1418351_a_atA	4.404417955	3.927310104	4.996813049	3.024650469	2.941654326	4.038213422	2.576319884	2.245533641	2.612339157
1418356_atA	0.513300474	0.470462328	0.339177722	0.565402858	0.445891718	0.402695358	0.484719124	0.524758247	0.437280018
1418362_atA	6.754616863	5.32132306	4.954412288	11.06005474	9.907099127	7.273851089	12.12879518	9.245439482	7.848675629
1418364_a_atA	14.40789678	14.66303981	14.65858125	13.64234033	14.07565462	16.97480875	20.09085891	17.4204816	17.81331344
1418365_atA	0.217920725	0.229282478	0.184372053	0.511506033	0.451930903	0.599102973	0.344032379	0.472683053	0.418706156
1418366_atA	0.591598567	0.66329112	0.581375617	0.812780572	0.65422065	0.577470097	0.711118778	0.880439043	0.751757764
1418367_x_atA	0.528373516	0.586939534	0.484327255	0.789750735	0.619874007	0.612446163	0.810683884	0.798128094	0.813270988
1418369_atA	3.753791501	3.189659384	3.535652503	4.234973847	3.392657243	3.747414485	3.855122809	3.137815921	3.404574185
1418370_atA	0.25055131	0.194040802	0.127507286	0.206647912	0.192243904	0.232663043	0.214564071	0.222491266	0.255240335
1418371_atA	1.881210349	1.563901069	2.063265423	1.224232735	1.721874388	1.536295322	1.738365423	1.479032269	1.074651482
1418372_atA	2.385256299	2.046154863	2.126106329	1.903070337	2.196688208	2.48174914	1.636697484	1.883718667	1.714894828
1418375_atA	0.29414136	0.395949096	0.323164876	0.391757251	0.437354877	0.38017157	0.461096967	0.319110138	0.552300051
1418376_atA	0.198989644	0.279956875	0.354062694	0.673179674	0.723696272	0.813378197	0.554759483	0.602057441	0.563036083
1418377_a_atA	1.721891615	1.768115431	1.489822589	1.771336394	2.265512376	2.184755923	1.600347152	1.914196112	1.936726535
1418380_atA	1.623551934	1.337464643	1.578568262	1.220155933	0.829070711	0.944213596	1.011885164	1.098766971	1.280790739
1418381_atA	0.169486603	0.197567969	0.156573502	0.112440159	0.131482587	0.108639964	0.127742569	0.133984921	0.069262813
1418384_atA	0.80586114	0.744641875	0.698991434	0.880257107	0.871237301	0.898336098	0.903074672	0.861001707	0.809815291
1418386_atA	1.525773298	1.383151916	1.666049901	1.043290516	1.287261207	1.282568767	0.589183277	0.83194413	0.797308526
1418387_atA	1.422109363	1.301463444	1.538078304	1.230159113	1.18079268	1.769363656	1.575497964	1.391418717	1.929170743
1418388_s_atA	3.397732076	3.293858548	3.308298733	2.163521572	2.245934673	2.902366267	2.636078642	2.721315872	3.721833506
1418389_atA	0.606300456	0.531810043	0.601594952	0.458298078	0.402771238	0.515810837	0.495895133	0.481887961	0.597140841
1418395_atA	0.045801138	0.130072551	0.045765431	0.608366256	0.396670248	0.360190124	0.437876408	0.329286583	0.310778584
1418396_atA	0.667454182	0.63639465	0.561021481	0.675158243	0.611024276	0.679119331	0.548121537	0.622548698	0.687402154
1418397_atA	0.812823555	0.94664903	0.88772225	1.071484606	0.998685509	0.878652531	1.08384843	1.228528698	1.148691439
1418399_atA	0.457403766	0.406870361	0.332514421	0.419051805	0.520501715	0.536650199	0.461400322	0.513041544	0.550596707
1418401_a_atA	0.63502303	0.636310334	0.641764249	0.603938648	0.710054594	0.883529219	0.877916911	0.804696038	1.130015245
1418402_atA	1.066411097	1.082681335	1.437910931	1.327313039	1.225265149	1.616318052	1.377902449	1.151916339	1.489049248
1418403_atA	0.371156772	0.362813267	0.50174302	0.478026205	0.477970429	0.642637704	0.460006072	0.424022689	0.558229873
1418404_atA	0.991365023	1.128148161	1.146200322	0.947510692	1.080297897	0.796554422	0.999823596	1.196927011	1.081855578
1418408_atA	0.442081093	0.402942978	0.39300109	0.357999646	0.322148868	0.413374006	0.361022943	0.417030765	0.302328803
1418410_atA	0.579585835	0.590207392	0.484386485	0.704138118	0.586708025	0.498634339	0.518237621	0.561710328	0.4734827
1418424_atA	0.13718356	0.153760185	0.162701914	0.075084594	0.066400473	0.066503315	0.04699698	0.034420169	0.130091569
1418425_atA	1.236732681	0.790169608	0.917827607	1.543533701	1.003881689	1.009512963	0.924001354	1.679889374	1.1212773
1418427_atA	1.703283987	1.810157359	2.524240942	4.052664352	4.178098944	4.016756452	3.683919346	4.074967773	3.584808193
1418428_atA	0.291609614	0.37076212	0.25050376	0.167795215	0.204855117	0.167517282	0.240897358	0.301495486	0.263716663
1418429_atA	0.353907918	0.436460842	0.579796141	0.558342392	0.736821695	0.739304661	0.431304715	0.392905291	0.279122538
1418430_atA	0.956923193	1.054089006	1.013422216	1.320970335	1.460999684	1.278911821	1.278952674	1.793765598	1.628416176
1418431_atA	0.213002832	0.203134621	0.347114589	0.610043614	0.665580535	0.66191598	0.588188357	0.617822327	0.552538069
1418432_atA	0.408251189	0.480841336	0.384910814	0.378561334	0.477014494	0.455235918	0.410542302	0.430105434	0.398761587
1418433_atA	1.070349772	1.141525034	1.269070393	1.011642975	1.16035834	1.040971351	1.208244119	1.13628618	1.101772919
1418434_atA	3.091398994	4.091975646	5.156122267	4.005508128	4.857774243	5.81843186	6.39450698	6.149561909	5.478248887
[truncated: 14,753 more rows]
