# Supplementary material for: Gene function in early mouse embryonic stem cell differentiation
Source: BMC Genomics. 2007 Mar 29;8:85. doi: 10.1186/1471-2164-8-85 (PMC1851713; doi:10.1186/1471-2164-8-85)
Supplement: Additional file 2 — Sequence similarity analysis of the 36 protein products. Table columns are: Protein name; gi identifier of the protein in Genbank; length of the protein. Then, for each of a series of organisms or taxonomic divisions (Homo sapiens, Rattus norvegicus, Xenopus laevis, Danio rerio, Drosophila melanogaster, Caenorhabditis elegans, Saccharomyces cerevisiae, Bacteria, Archaea) the following information of a match of sequence similarity: subject_id, the Genbank identifier of the match; length of the match; e_val, the E-value of the match; alignment, for numbers with the start and end amino acid positions of the alignment between query and subject, respectively. Cell background colour codes the match type with orange for full length high sequence similarity (E-value < = 1e-6; less than 30 amino acids left out of the alignment and the N- and C-termini of subject and query), yellow for high sequence similarity (E-value < = 1e-6), or white for low or no sequence similarity (E-value > 1e-6). This table is also provided at [74]. [file 1471-2164-8-85-S2.xls]

## Sheet: blast_timeseries
			Homo sapiens				Rattus Norvegicus				Xenopus laevis
protein	gi	length	subject_id	length	e_val	alignment	subject_id	length	e_val	alignment	subject_id	length	e_val	alignment
4833442J19Rik	gi|56711339|ref|NP_796075.2|	255	gb|AAH39107.1|	262	3e-115	1-255 1-262	gb|AAH61574.1|	255	2e-144	1-255 1-255	gb|AAH97686.1|	246	3e-74	30-255 26-246
Adm	gi|6752988|ref|NP_033757.1|	184	gb|AAH15961.1|	185	4e-54	1-174 1-176	ref|NP_036847.1|	185	2e-71	1-184 1-185	emb|CAB44317.1|	620	2	50-79 187-215
Anxa3	gi|71059889|emb|CAJ18488.1|	323	gb|AAH00871.1|	323	5e-165	1-323 1-323	gb|AAH81856.1|	324	2e-166	2-323 3-324	gb|AAH72890.1|	323	2e-139	1-323 1-323
Arpc5	gi|13385866|ref|NP_080645.1|	151	ref|NP_005708.1|	151	1e-79	1-151 1-151	gb|AAH99238.1|	151	4e-80	1-151 1-151	gb|AAH79805.1|	150	1e-67	1-151 1-150
Bcl3	gi|3928845|gb|AAC79694.1|	440	gb|AAH64993.1|	446	2e-177	1-416 1-422	ref|XP_214856.3|	1301	0	1-416 862-1277	sp|O73630|NFKB2_XENLA	958	4e-33	119-331 498-723
Bhlhb2	gi|2282606|	411	ref|NP_003661.1|	412	0	1-411 1-412	dbj|BAD01588.1|	411	0	1-411 1-411	gb|AAH73563.1|	409	3e-82	1-358 50-367
Brca2	gi|1743860|gb|AAC23702.1|	3328	emb|CAI40479.1|	3418	0	1-3292 1-3370	gb|AAU09085.1|	3343	0	1-3328 1-3338	sp|P50533|SMC2_XENLA	1203	0.007	1350-1611 668-923
Cyr61	gi|50633|emb|CAA40109.1|	379	gb|AAG59863.1|	381	0	24-379 24-381	gb|AAH81689.1|	379	0	1-379 1-379	gb|AAH56838.1|	375	1e-161	24-379 24-375
Dhrs8	gi|16716597|ref|NP_444492.1|	298	ref|NP_057329.1|	300	4e-136	16-298 16-298	ref|NP_001004209.1|	298	1e-151	1-298 1-298	gb|AAH74465.1|	300	9e-102	19-298 19-298
Ero1l	gi|71059847|emb|CAJ18467.1|	464	ref|NP_055399.1|	468	0	22-464 22-468	ref|NP_612537.1|	464	0	22-464 22-464	gb|AAH77754.1|	465	0	25-463 21-465
Fblim1	gi|46048295|ref|NP_598515.2|	375	ref|NP_060026.2|	373	4e-141	1-375 1-373	gb|AAH86398.1|	346	4e-142	1-345 1-346	gb|AAH94110.1|	619	9e-51	185-367 432-614
Fbxo15	gi|74959742|ref|NP_056613.1|	478	gb|AAH29579.1|	434	2e-149	46-478 1-433	ref|XP_341634.2|	642	4e-150	12-476 170-639	gb|AAH76869.1|	843	8e-05	44-95 73-124
Inhbb	gi|29179420|gb|AAH48845.1|	367	gb|AAY14801.1|	407	0	21-367 61-407	ref|XP_344131.2|	411	0	1-367 45-411	gb|AAH77857.1|	370	3e-149	30-367 34-370
Klf4	gi|16307509|gb|AAH10301.1|	483	ref|NP_004226.2|	470	0	10-483 1-470	ref|NP_446165.1|	482	0	1-483 1-482	gb|AAH43732.1|	373	2e-59	262-482 155-372
Klf5	gi|13879342|gb|AAH06646.1|	309	emb|CAI14871.1|	457	7e-150	1-308 92-399	gb|AAH81758.1|	363	9e-160	1-308 1-305	gb|AAH98996.1|	374	3e-93	1-288 65-349
Lama1	gi|6678656|ref|NP_032506.1|	3084	ref|NP_005550.2|	3075	0	25-3083 18-3074	ref|XP_237536.3|	3555	0	123-2958 402-3328	gb|AAH84071.1|	1783	2e-125	42-1195 50-1217
Mapt	gi|84370355|ref|NP_034968.3|	372	ref|NP_058518.1|	383	2e-152	1-372 1-383	ref|XP_579401.1|	374	6e-166	1-372 1-374	gb|AAH79779.1|	402	2e-99	155-372 184-402
Mras	gi|19353897|gb|AAH24389.1|	208	gb|AAV38860.1|	208	2e-102	1-208 1-208	sp|P97538|RASM_RAT	208	1e-104	1-208 1-208	gb|AAH72861.1|	208	6e-97	1-208 1-208
Myb	gi|19526473|ref|NP_291075.1|	715	emb|CAI20200.1|	690	0	30-715 1-690	ref|XP_574271.1|	567	9e-152	29-359 48-330	sp|Q08759|MYB_XENLA	624	6e-121	30-359 69-385
Myl9	gi|82887584|ref|XP_914723.1|	172	emb|CAB75369.1|	172	9e-87	1-172 1-172	ref|XP_215905.3|	324	1e-87	1-172 153-324	gb|AAH77900.1|	172	2e-85	20-172 20-172
Nr0b1	gi|6671531|ref|NP_031456.1|	472	gb|AAB32751.1|	470	7e-175	1-472 1-470	ref|NP_445769.1|	472	0	1-472 1-472	gb|AAH73700.1|	637	3e-15	256-464 427-617
Otx2	gi|20988210|gb|AAH29667.1|	297	ref|NP_068374.1|	297	3e-144	1-297 1-297	ref|XP_224009.1|	289	2e-136	1-297 1-289	gb|AAH70526.1|	289	2e-129	1-297 1-289
Phf21a	gi|20270291|ref|NP_620094.1|	556	dbj|BAB21787.1|	635	0	129-556 207-635	ref|XP_342468.2|	694	0	129-556 220-694	gb|AAH46866.1|	1893	2e-13	206-417 200-413
Pim1	gi|40254620|ref|NP_032868.2|	313	emb|CAI20316.1|	313	3e-176	1-313 1-313	ref|NP_058730.1|	313	6e-177	1-313 1-313	gb|AAI12952.1|	323	6e-125	1-312 1-314
Pim3	gi|21703944|ref|NP_663453.1|	326	ref|NP_001001852.1|	326	6e-164	1-311 1-311	gb|AAH97317.1|	380	2e-170	1-311 55-365	gb|AAI12952.1|	323	7e-137	1-308 1-306
Plekha2	gi|13752587|ref|NP_112547.1|	425	ref|XP_496973.1|	425	0	1-425 1-425	ref|XP_341943.2|	385	6e-94	1-357 1-355	gb|AAH88682.1|	411	2e-132	1-425 1-411
Sc4mol	gi|13384836|ref|NP_079712.1|	293	gb|AAI07880.1|	293	6e-165	1-293 1-293	gb|AAH63155.1|	293	3e-174	1-293 1-293	gb|AAI08504.1|	331	1e-22	54-278 89-302
Scd2	gi|6677863|ref|NP_033154.1|	358	dbj|BAD92219.1|	366	0	1-358 8-366	ref|NP_114029.1|	358	0	1-358 1-358	gb|AAH81254.1|	339	1e-122	42-358 25-339
Sfn	gi|27229283|ref|NP_077195.2|	237	gb|AAD34109.1|	205	1E-102	41-237 9-205	gb|AAH86420.1|	237	6e-106	41-237 41-237	gb|AAH87528.1|	223	1e-89	41-215 44-218
Smn1	gi|28175331|gb|AAH45158.1|	288	gb|AAH70242.1|	282	4e-74	1-187 1-192	gb|AAH62404.1|	288	3e-94	1-187 1-187	gb|AAL07278.1|	282	7e-51	8-286 2-280
Socs3	gi|6671758|ref|NP_031733.1|	225	emb|CAG46495.1|	225	1e-115	1-225 1-225	sp|O88583|SOCS3_RAT	225	3e-116	1-225 1-225	gb|AAH54214.1|	199	4e-77	1-225 1-199
Tagln	gi|6755714|ref|NP_035656.1|	201	gb|AAV38455.1|	201	5e-112	1-201 1-201	ref|NP_113737.1|	201	5e-112	1-201 1-201	gb|AAH61650.1|	200	7e-98	1-199 1-199
Tdgf1	gi|30851245|gb|AAH52646.1|	171	gb|AAH22393.1|	188	6e-62	18-165 23-182	ref|XP_576538.1|	175	6e-21	52-134 52-140	gb|AAX81599.1|	251	8e-25	47-163 130-245
Trh	gi|31418371|gb|AAH53493.1|	255	ref|NP_009048.1|	242	2e-45	1-255 1-242	ref|NP_037178.1|	255	6e-110	1-255 1-255	emb|CAA45412.1|	224	1e-11	30-215 27-203
vim	gi|31982755|ref|NP_035831.2|	619	emb|CAB87963.1|	466	0	40-466 40-466	ref|NP_112402.1|	466	0	40-466 40-466	gb|AAH45052.2|	458	0	40-466 34-458
Wdr1	gi|6755995|ref|NP_035845.1|	606	ref|NP_059830.1|	606	0	1-606 1-606	ref|NP_001014157.1|	606	0	1-606 1-606	gb|AAH60007.1|	607	0	1-606 1-606
			Danio rerio				Drosophila melanogaster				Caenorhabditis elegans
protein	gi	length	subject_id	length	e_val	alignment	subject_id	length	e_val	alignment	subject_id	length	e_val	alignment
4833442J19Rik	gi|56711339|ref|NP_796075.2|	255	ref|XP_684352.1|	215	8e-66	40-254 18-210	gb|AAN13635.1|	474	1e-05	100-204 193-301	gb|AAB52451.1|	261	6e-38	36-248 2-236
Adm	gi|6752988|ref|NP_033757.1|	184	ref|XP_684417.1|	171	9e-11	4-145 1-128	gb|AAF50239.2|	1937	0.83	53-106 1835-1882	ref|NP_502680.1|	776	2.3	13-105 276-367
Anxa3	gi|71059889|emb|CAJ18488.1|	323	ref|NP_001007303.1|	340	6e-98	9-322 25-338	gb|AAS65189.1|	324	3e-72	15-320 16-323	emb|CAE45742.1|	455	4e-69	10-318 139-449
Arpc5	gi|13385866|ref|NP_080645.1|	151	gb|AAH44413.1|	150	2e-65	1-151 1-150	gb|AAL90416.1|	151	3e-37	1-146 1-146	ref|NP_491099.1|	152	8e-24	1-149 1-150
Bcl3	gi|3928845|gb|AAC79694.1|	440	ref|XP_694014.1|	357	7e-32	193-340 177-324	gb|AAA85908.1|	500	5e-27	119-322 227-457	emb|CAB62796.1|	597	2e-23	112-326 164-380
Bhlhb2	gi|2282606|	411	dbj|BAE72666.1|	403	4e-108	1-411 1-403	gb|AAL48952.1|	435	2e-10	51-187 39-161	gb|AAK68522.1|	173	0.01	59-107 28-78
Brca2	gi|1743860|gb|AAC23702.1|	3328	ref|XP_695134.1|	2424	2e-160	2401-3274 1573-2417	gb|AAN09382.3|	16223	3e-09	211-2269 5628-7745	gb|AAL02506.2|	876	0.0008	1255-1571 493-810
Cyr61	gi|50633|emb|CAA40109.1|	379	ref|NP_001001826.1|	369	1e-138	24-379 19-369	gb|AAR99154.1|	470	1e-09	100-163 41-107	emb|CAD27615.1|	1045	2e-06	26-130 380-483
Dhrs8	gi|16716597|ref|NP_444492.1|	298	gb|AAH54138.1|	306	3e-68	16-276 16-280	gb|AAL48885.1|	428	2e-60	17-275 67-339	emb|CAA98524.1|	307	2e-55	17-274 17-280
Ero1l	gi|71059847|emb|CAJ18467.1|	464	gb|AAH53166.1|	489	3e-169	30-421 22-416	gb|AAN11590.1|	483	2e-116	32-461 41-483	ref|NP_001021704.1|	478	2e-99	35-457 28-452
Fblim1	gi|46048295|ref|NP_598515.2|	375	ref|XP_701119.1|	319	5e-52	184-338 164-319	gb|AAN85868.1|	523	9e-51	185-372 326-514	emb|CAB03095.2|	603	9e-48	183-369 409-596
Fbxo15	gi|74959742|ref|NP_056613.1|	478	ref|XP_695346.1|	487	3e-59	43-475 67-485	gb|AAL39238.1|	669	0.006	43-123 326-400	gb|AAC48052.3|	936	0.058	43-87 162-206
Inhbb	gi|29179420|gb|AAH48845.1|	367	ref|NP_571143.1|	393	1e-142	25-367 50-393	gb|AAL51005.1|	678	3e-34	178-366 481-677	gb|AAB04986.2|	365	2e-21	153-366 138-364
Klf4	gi|16307509|gb|AAH10301.1|	483	gb|AAK76994.1|	363	2e-61	79-482 35-362	gb|AAO85420.1|	570	6e-40	376-482 464-569	gb|AAK21409.1|	497	8e-41	367-483 384-497
Klf5	gi|13879342|gb|AAH06646.1|	309	gb|AAI14291.1|	342	2e-49	1-308 3-284	gb|AAY51594.1|	751	1e-17	135-308 553-690	emb|CAB04459.1|	354	2e-07	270-308 241-279
Lama1	gi|6678656|ref|NP_032506.1|	3084	ref|NP_001030158.1|	3075	0	24-3080 24-3074	gb|AAN10875.1|	3375	0	28-3065 152-3360	emb|CAA15432.3|	3102	0	26-2894 45-3084
Mapt	gi|84370355|ref|NP_034968.3|	372	ref|XP_696230.1|	309	3e-69	155-372 124-309	gb|AAM27526.1|	361	6e-28	161-314 134-302	gb|AAK70645.1|	453	4e-22	184-309 316-436
Mras	gi|19353897|gb|AAH24389.1|	208	ref|XP_693221.1|	288	1e-89	2-208 82-288	gb|AAM50995.1|	192	4e-47	11-177 3-168	emb|CAA84796.1|	211	1e-54	11-176 15-180
Myb	gi|19526473|ref|NP_291075.1|	715	ref|XP_686862.1|	674	9e-117	31-715 2-674	emb|CAA29373.1|	657	1e-54	24-154 110-240	emb|CAB00029.1|	755	6e-12	51-135 9-92
Myl9	gi|82887584|ref|XP_914723.1|	172	gb|AAH83394.1|	174	9e-84	20-172 21-173	gb|AAM52671.1|	174	4e-73	20-172 22-173	emb|CAA86772.1|	172	1e-64	20-172 18-171
Nr0b1	gi|6671531|ref|NP_031456.1|	472	gb|AAH58069.1|	265	6e-35	245-471 57-265	gb|AAF54773.1|	543	4e-12	256-468 341-529	gb|AAC24283.1|	412	0.001	372-468 292-392
Otx2	gi|20988210|gb|AAH29667.1|	297	ref|NP_571326.1|	289	1e-128	1-297 1-289	emb|CAA41732.1|	671	3e-28	28-102 52-129	emb|CAB60478.2|	391	5e-23	1-102 138-255
Phf21a	gi|20270291|ref|NP_620094.1|	556	ref|XP_693915.1|	826	2e-99	132-514 197-640	gb|AAL49125.1|	627	1e-14	365-422 35-92	emb|CAA91810.1|	1787	2e-14	214-411 106-311
Pim1	gi|40254620|ref|NP_032868.2|	313	ref|XP_701279.1|	273	3e-98	29-308 10-258	emb|CAA21125.1|	1398	6e-34	29-295 131-397	emb|CAA84323.2|	441	6e-65	35-295 28-290
Pim3	gi|21703944|ref|NP_663453.1|	326	gb|AAH45836.1|	310	5e-88	29-307 19-301	gb|AAF49569.3|	861	2e-31	31-293 9-269	emb|CAA84323.2|	441	1e-57	36-293 27-285
Plekha2	gi|13752587|ref|NP_112547.1|	425	ref|XP_684719.1|	386	5e-104	1-425 22-386	gb|AAL48944.1|	410	5e-07	136-297 219-390	emb|CAA10735.1|	742	8e-06	197-330 190-330
Sc4mol	gi|13384836|ref|NP_079712.1|	293	gb|AAH50163.1|	291	1e-140	1-286 1-286	gb|AAL48855.1|	406	9e-32	33-280 135-380	emb|CAA91384.1|	286	5e-26	77-283 50-246
Scd2	gi|6677863|ref|NP_033154.1|	358	ref|NP_942110.1|	325	1e-119	44-358 5-325	gb|AAK93017.1|	383	2e-101	67-354 67-356	ref|NP_504814.1|	338	3e-91	65-351 41-328
Sfn	gi|27229283|ref|NP_077195.2|	237	gb|AAH59540.1|	199	5e-88	41-230 7-193	gb|AAL28799.1|	211	4e-53	43-215 38-210	emb|CAA96590.1|	193	2e-45	41-215 13-185
Smn1	gi|28175331|gb|AAH45158.1|	288	ref|NP_571266.1|	281	7e-39	14-182 6-173	gb|AAL13758.1|	226	1e-08	25-181 2-163	emb|CAC42273.1|	207	1e-07	22-187 8-153
Socs3	gi|6671758|ref|NP_031733.1|	225	ref|NP_998469.1|	210	6e-69	1-225 1-210	gb|AAF48765.3|	1039	1e-10	36-219 858-1012	gb|AAF60427.2|	522	0.0002	41-116 15-89
Tagln	gi|6755714|ref|NP_035656.1|	201	gb|AAY23990.1|	199	1e-82	1-201 1-198	gb|AAL49118.1|	184	3e-26	10-195 3-178	ref|NP_493713.2|	203	1e-28	1-199 1-197
Tdgf1	gi|30851245|gb|AAH52646.1|	171	gb|AAF73188.1|	66	2e-29	62-126 2-66	gb|AAZ83988.1|	1984	1e-05	67-164 22-117	emb|CAA98952.1|	3871	1e-05	67-101 390-425
Trh	gi|31418371|gb|AAH53493.1|	255	sp|Q5EDF9|TRH_BRARE	199	3e-09	8-208 1-189	gb|AAK77291.1|	647	2.5	103-204 337-430	emb|CAB63392.1|	613	0.8	105-132 51-78
vim	gi|31982755|ref|NP_035831.2|	619	gb|AAH53115.1|	455	8e-164	62-463 53-453	gb|AAF52262.1|	622	6e-42	97-485 48-480	emb|CAD44093.1|	575	2e-43	97-413 63-424
Wdr1	gi|6755995|ref|NP_035845.1|	606	gb|AAQ94566.1|	606	0	1-604 1-604	gb|AAL28888.1|	608	4e-162	3-604 9-605	emb|CAB03187.1|	600	9e-126	8-604 9-598
			Saccharomyces cerevisiae				Bacteria				Archaea
protein	gi	length	subject_id	length	e_val	alignment	subject_id	length	e_val	alignment	subject_id	length	e_val	alignment
4833442J19Rik	gi|56711339|ref|NP_796075.2|	255	gb|AAT93057.1|	261	1e-07	82-216 55-207	emb|CAC47653.1|	239	4e-29	41-253 27-234	ref|YP_448555.1|	197	5e-07	100-178 24-101
Adm	gi|6752988|ref|NP_033757.1|	184	gb|AAT92967.1|	432	2.2	25-73 309-355	gb|AAZ96852.1|	925	3.7	20-92 434-501	emb|CAB49943.1|	530	2.6	27-113 418-512
Anxa3	gi|71059889|emb|CAJ18488.1|	323	gb|AAB64759.1|	515	0.45	29-127 356-460	emb|CAA71446.1|	657	0.19	130-294 75-228	gb|AAG19730.1|	288	0.039	87-193 113-226
Arpc5	gi|13385866|ref|NP_080645.1|	151	emb|CAA86161.1|	154	5e-09	37-151 40-154	gb|AAM23435.1|	751	0.25	2-48 73-120	gb|AAB99337.1|	298	0.2	47-120 216-290
Bcl3	gi|3928845|gb|AAC79694.1|	440	emb|CAA86268.1|	1083	4e-09	189-302 327-438	gb|EAN28426.1|	653	5e-24	113-333 180-394	ref|ZP_00543651.1|	305	3e-18	147-354 32-236
Bhlhb2	gi|2282606|	411	gb|AAS56245.1|	351	0.009	21-141 186-306	ref|ZP_00282553.1|	555	0.2	29-184 355-502	ref|ZP_00543681.1|	771	0.59	78-141 540-604
Brca2	gi|1743860|gb|AAC23702.1|	3328	ref|NP_013412.1|	911	0.0003	1352-1609 320-571	ref|ZP_00323079.1|	2334	6e-14	619-2419 453-2188	emb|CAF30897.1|	993	4e-05	1353-1608 239-543
Cyr61	gi|50633|emb|CAA40109.1|	379	gb|AAS56397.1|	470	2.8	43-80 1-36	sp|P16084|BGLS_BUTFI	830	1.2	38-104 596-663	gb|AAZ71392.1|	277	0.0001	52-160 97-199
Dhrs8	gi|16716597|ref|NP_444492.1|	298	emb|CAA90197.1|	267	3e-20	29-225 6-205	ref|ZP_00600338.1|	291	1e-42	34-294 4-269	gb|AAM06061.1|	239	2e-26	36-253 8-220
Ero1l	gi|71059847|emb|CAJ18467.1|	464	gb|AAT93069.1|	563	1e-50	47-459 51-419	ref|ZP_01005835.1|	579	0.53	213-340 165-312	emb|CAI49126.1|	699	0.69	112-187 411-483
Fblim1	gi|46048295|ref|NP_598515.2|	375	emb|CAA55210.1|	995	7e-09	245-374 28-157	ref|NP_961897.1|	874	0.003	210-365 300-447	emb|CAF31180.1|	481	0.048	234-370 15-132
Fbxo15	gi|74959742|ref|NP_056613.1|	478	gb|AAA96717.1|	640	0.01	46-83 187-224	dbj|BAD39840.1|	403	1.2	267-307 321-361	emb|CAC11432.1|	305	6	151-211 54-124
Inhbb	gi|29179420|gb|AAH48845.1|	367	emb|CAA41799.1|	1226	13	152-185 919-952	ref|ZP_00136575.1|	275	7.3	24-103 123-203	gb|AAT42793.1|	166	5.7	217-252 61-94
Klf4	gi|16307509|gb|AAH10301.1|	483	emb|CAA81212.1|	914	3e-17	371-482 566-671	ref|ZP_00280959.1|	312	0.73	3-87 146-229	ref|YP_137466.1|	481	40	22-101 223-302
Klf5	gi|13879342|gb|AAH06646.1|	309	emb|CAA96925.1|	100	0.002	282-309 45-72	ref|NP_961559.1|	232	13	146-264 39-157	ref|ZP_00869152.1|	419	0.53	113-200 36-125
Lama1	gi|6678656|ref|NP_032506.1|	3084	ref|NP_013412.1|	911	5e-06	1573-2008 151-627	emb|CAB70627.1|	1326	2e-06	1618-2008 462-893	gb|AAZ71392.1|	277	8e-07	802-1037 49-251
Mapt	gi|84370355|ref|NP_034968.3|	372	gb|AAA34811.1|	417	0.93	7-56 368-411	dbj|BAD65113.1|	1366	4.4	233-316 1272-1364	dbj|BAB59175.1|	540	0.4	194-348 276-472
Mras	gi|19353897|gb|AAH24389.1|	208	gb|AAA34958.1|	309	5e-45	14-176 11-172	ref|ZP_00766220.1|	172	4e-08	10-178 2-168	dbj|BAB59545.1|	171	3e-05	11-159 1-145
Myb	gi|19526473|ref|NP_291075.1|	715	emb|CAA82179.1|	811	4e-13	31-143 97-210	gb|AAX72809.1|	418	0.24	495-702 170-368	dbj|BAA30771.1|	345	13	504-549 20-65
Myl9	gi|82887584|ref|XP_914723.1|	172	emb|CAA55612.1|	147	1e-19	28-163 7-145	gi|19068170|gb|AAL40866.1|	155	5E-14	25-170 1-146	gb|AAY80384.1|	303	0.27	52-154 115-223
Nr0b1	gi|6671531|ref|NP_031456.1|	472	gb|AAB19612.1|	782	3.7	71-113 100-142	gb|AAC45363.1|	250	0.24	107-189 125-214	gb|AAZ70470.1|	211	7.7	108-141 9-40
Otx2	gi|20988210|gb|AAH29667.1|	297	emb|CAA38192.1|	495	2e-06	36-102 3-69	ref|ZP_00863873.1|	846	1.4	211-280 631-706	ref|NP_634570.1|	238	0.38	45-99 6-59
Phf21a	gi|20270291|ref|NP_620094.1|	556	emb|CAA88800.1|	684	3e-10	306-410 199-307	dbj|BAB50684.1|	385	0.13	134-282 97-216	emb|CAB50527.1|	740	0.045	366-410 74-112
Pim1	gi|40254620|ref|NP_032868.2|	313	emb|CAA99051.1|	1101	2e-35	36-291 839-1100	ref|ZP_00575074.1|	612	8e-18	34-248 6-215	gb|AAT42720.1|	1205	2e-13	36-248 8-213
Pim3	gi|21703944|ref|NP_663453.1|	326	emb|CAA99051.1|	1101	7e-31	45-293 846-1099	ref|ZP_00601958.1|	346	1e-17	131-291 95-269	ref|ZP_00869799.1|	529	9e-10	21-281 256-512
Plekha2	gi|13752587|ref|NP_112547.1|	425	gb|AAA99665.1|	508	0.005	200-295 299-404	dbj|BAD58887.1|	185	0.81	269-384 71-179	emb|CAF30151.1|	436	2.3	9-115 235-353
Sc4mol	gi|13384836|ref|NP_079712.1|	293	gb|AAS56153.1|	309	2e-52	11-293 17-301	ref|YP_459411.1|	240	7e-16	128-275 82-231	ref|ZP_00543784.1|	508	5.5	233-269 204-236
Scd2	gi|6677863|ref|NP_033154.1|	358	gb|AAT93029.1|	510	4e-50	72-343 113-381	ref|ZP_00837018.1|	415	3e-46	71-349 54-337	gb|AAZ69199.1|	459	0.65	52-135 57-152
Sfn	gi|27229283|ref|NP_077195.2|	237	emb|CAA97590.1|	269	4e-36	43-237 55-257	ref|ZP_00818239.1|	180	2e-49	42-215 6-178	dbj|BAD86249.1|	224	1.4	148-206 6-64
Smn1	gi|28175331|gb|AAH45158.1|	288	gb|AAB68138.1|	770	1.1	130-185 558-613	gb|AAK05985.1|	627	6.6	105-178 554-627	ref|NP_633771.1|	244	1.1	102-187 85-187
Socs3	gi|6671758|ref|NP_031733.1|	225	emb|CAA58252.1|	1273	0.79	144-214 895-969	gb|AAO10107.1|	259	4.3	26-128 53-148	gb|AAM04178.1|	94	6.2	161-225 11-84
Tagln	gi|6755714|ref|NP_035656.1|	201	ref|NP_015012.1|	200	4e-13	10-188 12-187	gb|AAQ87147.1|	549	0.69	71-171 370-486	ref|NP_632493.1|	454	2.3	90-174 315-395
Tdgf1	gi|30851245|gb|AAH52646.1|	171	emb|CAA91570.1|	344	1.1	74-116 79-127	gb|ABB37382.1|	398	12	21-118 278-363	emb|CAF29695.1|	375	3.8	120-154 67-101
Trh	gi|31418371|gb|AAH53493.1|	255	emb|CAA97143.1|	816	10	126-208 619-698	gb|AAD09744.2|	273	4.1	151-206 164-212	emb|CAB49626.1|	195	0.89	97-137 147-188
vim	gi|31982755|ref|NP_035831.2|	619	emb|CAA98620.1|	1268	9e-12	106-430 420-809	ref|YP_424802.1|	752	3e-11	93-471 309-660	gb|AAM01985.1|	609	4e-10	131-413 97-354
Wdr1	gi|6755995|ref|NP_035845.1|	606	emb|CAA89239.1|	615	2e-67	5-604 6-612	gb|ABA21179.1|	1652	5e-37	16-606 1044-1619	gb|AAM05961.1|	1051	3e-28	56-562 441-929
